# Supplementary material for: (2,9-Dimethyl-1,10-phenanthroline-κ2 N,N′)bis­(2-hydroxy­benzoato-κO)copper(II)
Source: Acta Crystallogr Sect E Struct Rep Online. 2008 Nov 13;64(Pt 12):m1526–7. doi: 10.1107/S1600536808036283 (PMC2959880; doi:10.1107/S1600536808036283)
Supplement: Supplementary file 2 [file e-64-m1526-Isup2.hkl]

# 
# h,k,l, Fc-squared, Fo-squared, sigma(Fo-squared) and status flag 
# 
data_I
_shelx_title ' B in P2(1)/c' 
_shelx_refln_list_code          4 
_shelx_F_calc_maximum      394.22 
_exptl_crystal_F_000      2248.00 
_reflns_d_resolution_high  0.8254 
 
loop_ 
 _symmetry_equiv_pos_as_xyz 
 'x, y, z' 
 '-x, y+1/2, -z+1/2' 
 '-x, -y, -z' 
 'x, -y-1/2, z-1/2' 
 
_cell_length_a    23.8186 
_cell_length_b    12.2576 
_cell_length_c    17.9084 
_cell_angle_alpha  90.000 
_cell_angle_beta  112.023 
_cell_angle_gamma  90.000 
 
_shelx_F_squared_multiplier     1.000 
 
loop_ 
 _refln_index_h 
 _refln_index_k 
 _refln_index_l 
 _refln_F_squared_calc 
 _refln_F_squared_meas 
 _refln_F_squared_sigma 
 _refln_observed_status 
   3   0   0      798.57      793.84     34.25 o 
   4   0   0   155411.55   151168.64   2226.71 o 
   5   0   0     1738.37     1623.46     47.50 o 
   6   0   0    64219.88    64555.62    813.42 o 
   7   0   0      796.26      831.80     61.87 o 
   8   0   0    14914.44    14304.43    227.69 o 
   9   0   0     2073.71     2086.88     69.87 o 
  10   0   0     5553.84     5044.02    162.93 o 
  11   0   0      610.68      812.32     85.76 o 
  12   0   0    30309.96    28606.24    538.18 o 
  13   0   0      343.65      514.29     65.83 o 
  14   0   0    16463.92    16961.58    380.83 o 
  15   0   0      198.53      245.28     99.86 o 
  16   0   0     1253.96     1417.57    111.51 o 
  17   0   0      273.14      291.76     67.68 o 
  18   0   0     3257.41     3354.29    167.16 o 
  19   0   0     2996.11     3223.00    179.76 o 
  20   0   0     1968.99     2088.94    152.57 o 
  21   0   0       62.63       -1.27     91.78 o 
  22   0   0      171.84      198.13     74.09 o 
  23   0   0      214.86      302.88     85.65 o 
  24   0   0     2652.50     2883.97    195.94 o 
  25   0   0       69.85      141.13     89.65 o 
  26   0   0      773.93      570.66    161.94 o 
   2   1   0      270.30      215.29     22.05 o 
   3   1   0   100552.44    98097.41   1196.82 o 
   4   1   0      268.32      251.53     16.78 o 
   5   1   0       30.60       14.29     14.28 o 
   6   1   0       39.00       43.77     14.96 o 
   7   1   0    12895.33    12015.93    154.82 o 
   8   1   0       33.40       47.18     16.83 o 
   9   1   0    28888.25    26864.12    305.08 o 
  10   1   0      383.19      335.72     30.53 o 
  11   1   0     9567.05     8492.24    158.89 o 
  12   1   0     1352.21     1419.71     57.31 o 
  13   1   0     1396.47     1319.30     81.24 o 
  14   1   0       22.56       40.18     24.55 o 
  15   1   0    16537.07    15945.82    233.10 o 
  16   1   0      214.56      280.86     38.10 o 
  17   1   0     4516.05     4837.02    136.18 o 
  18   1   0     1231.89     1112.18     77.07 o 
  19   1   0      362.94      294.27     77.41 o 
  20   1   0      102.81      108.02     44.21 o 
  21   1   0     3634.85     3906.00    140.83 o 
  22   1   0        0.06       41.38     43.07 o 
  23   1   0     2009.87     2201.04    120.37 o 
  24   1   0      138.59      221.84     72.66 o 
  25   1   0       18.74       -9.88     55.31 o 
  26   1   0       28.02       60.34     61.84 o 
   0   2   0    38119.99    36807.21    468.20 o 
   1   2   0        0.56       -9.55      6.37 o 
   2   2   0    42219.65    42247.12    415.26 o 
   3   2   0     1336.71     1399.04     34.43 o 
   4   2   0      517.76      473.60     24.14 o 
   5   2   0      783.77      781.16     32.34 o 
   6   2   0    21182.16    20211.98    231.15 o 
   7   2   0      491.95      518.06     33.07 o 
   8   2   0     6657.26     5974.32    102.01 o 
   9   2   0        4.30        1.72     16.57 o 
  10   2   0     5372.69     5128.40    100.01 o 
  11   2   0        0.95      -17.97     17.22 o 
  12   2   0    11696.88    11360.31    174.95 o 
  13   2   0       80.09       32.26     24.16 o 
  14   2   0     2415.03     2284.62     77.60 o 
  15   2   0       13.57       28.04     27.09 o 
  16   2   0     1211.53     1219.55     71.42 o 
  17   2   0        7.37      -26.78     26.27 o 
  18   2   0     2400.66     2624.10     96.61 o 
  19   2   0        1.76      -19.38     32.40 o 
  20   2   0      150.70      148.81     46.78 o 
  21   2   0      979.08      875.19     79.88 o 
  22   2   0      760.58      777.98     94.64 o 
  23   2   0      194.89      144.04     62.71 o 
  24   2   0      660.38      792.93    101.10 o 
  25   2   0        1.63       40.36     59.50 o 
  26   2   0      231.45      210.76    109.71 o 
   1   3   0    38053.82    36893.93    342.12 o 
   2   3   0    18343.21    18689.54    202.41 o 
   3   3   0     6648.07     6149.03     82.03 o 
   4   3   0      616.47      663.40     27.36 o 
   5   3   0     9934.14     9294.34    113.12 o 
   6   3   0       26.16        1.90     14.03 o 
   7   3   0     4639.10     4474.13     85.33 o 
   8   3   0        1.58       16.78     16.31 o 
   9   3   0    24634.70    23939.74    321.68 o 
  10   3   0      415.18      466.59     39.16 o 
  11   3   0     2470.11     2439.79     79.90 o 
  12   3   0       86.70       97.10     26.99 o 
  13   3   0     4951.75     4744.97    121.45 o 
  14   3   0      302.17      322.85     39.55 o 
  15   3   0    14557.26    13623.42    214.95 o 
  16   3   0       17.73        6.24     28.37 o 
  17   3   0     2868.23     2982.37     98.25 o 
  18   3   0        0.86       20.40     31.10 o 
  19   3   0     1609.52     1756.95     85.28 o 
  20   3   0      345.75      366.22     69.15 o 
  21   3   0     1742.62     1952.93    215.18 o 
  22   3   0        0.29      -46.78     60.25 o 
  23   3   0      110.15       77.98     78.49 o 
  24   3   0       77.34      192.87     69.98 o 
  25   3   0       78.91        9.63     58.72 o 
  26   3   0        8.18       20.61     60.89 o 
   0   4   0    13289.37    12652.54    206.29 o 
   1   4   0        9.21       11.24     15.36 o 
   2   4   0    10893.12    11762.57    138.75 o 
   3   4   0    10864.01    11416.65    136.56 o 
   4   4   0     1052.47     1212.53     38.34 o 
   5   4   0     2903.13     2804.84     57.07 o 
   6   4   0    10322.50     9516.20    123.64 o 
   7   4   0     1276.71     1289.82     40.41 o 
   8   4   0    18766.93    18423.82    206.67 o 
   9   4   0       68.61       56.55     26.28 o 
  10   4   0     7811.92     8134.44    140.85 o 
  11   4   0        0.14      -15.48     19.41 o 
  12   4   0    11530.53    11457.15    191.87 o 
  13   4   0       90.85      117.22     31.90 o 
  14   4   0     2096.32     2071.87    164.32 o 
  15   4   0       60.97       71.76     31.10 o 
  16   4   0      380.80      387.82     47.11 o 
  17   4   0      281.51      278.26     44.39 o 
  18   4   0     2376.54     2573.43    114.26 o 
  19   4   0       47.59       -1.13     39.08 o 
  20   4   0     1129.29     1212.40     91.60 o 
  21   4   0      273.17      144.91     60.74 o 
  22   4   0      376.47      393.54     78.90 o 
  23   4   0      224.19      268.94     73.70 o 
  24   4   0     1076.41     1041.36    116.71 o 
  25   4   0        0.08       -3.59     66.69 o 
   1   5   0     3641.31     3315.60     65.68 o 
   2   5   0     1166.41     1257.41     49.37 o 
   3   5   0    47258.44    45952.35    440.36 o 
   4   5   0     1271.54     1194.40     42.28 o 
   5   5   0     3519.92     3275.49     67.51 o 
   6   5   0       35.40       42.14     17.47 o 
   7   5   0    18152.90    18268.18    247.56 o 
   8   5   0     5925.60     6195.28    100.78 o 
   9   5   0    18630.66    18418.08    225.68 o 
  10   5   0        0.34       54.06     34.38 o 
  11   5   0      995.84      854.13     52.57 o 
  12   5   0       24.00        9.34     25.84 o 
  13   5   0     1500.05     1510.92     70.69 o 
  14   5   0      289.01      288.04     41.45 o 
  15   5   0     3248.11     3336.21    101.96 o 
  16   5   0     1058.56     1099.80     69.09 o 
  17   5   0     1546.48     1606.33     95.15 o 
  18   5   0      485.54      477.42     92.72 o 
  19   5   0       22.20       54.62     45.58 o 
  20   5   0       49.54       66.84     46.49 o 
  21   5   0     1938.11     1922.53    154.22 o 
  22   5   0        0.47        5.13     56.75 o 
  23   5   0      667.96      628.14     98.27 o 
  24   5   0       55.27      110.02     66.81 o 
  25   5   0       22.62       -8.85     62.03 o 
   0   6   0     6721.27     6281.76    144.65 o 
   1   6   0     1127.82     1222.55     45.84 o 
   2   6   0      641.75      571.64     38.67 o 
   3   6   0     7870.54     8077.82    121.04 o 
   4   6   0     4780.73     4955.75     97.25 o 
   5   6   0      812.69      881.99     41.92 o 
   6   6   0    10363.32    10627.63    148.47 o 
   7   6   0     1657.80     1837.84     57.54 o 
   8   6   0     4549.55     4426.98     93.20 o 
   9   6   0        7.04       11.43     22.49 o 
  10   6   0      787.65      864.43     53.85 o 
  11   6   0       89.26       94.43     29.41 o 
  12   6   0     4908.16     5056.09    120.19 o 
  13   6   0        2.11      -38.80     25.86 o 
  14   6   0      566.57      515.03     52.30 o 
  15   6   0      702.51      644.34    109.38 o 
  16   6   0        3.07       14.89     37.23 o 
  17   6   0        2.48       14.36     40.95 o 
  18   6   0     1548.47     1451.19    135.40 o 
  19   6   0      278.73      225.67     61.70 o 
  20   6   0     1120.47     1083.98     94.31 o 
  21   6   0       31.97       19.38     49.99 o 
  22   6   0        1.15        0.99     45.99 o 
  23   6   0        7.97       -3.59     73.66 o 
  24   6   0      743.33      714.62    103.50 o 
   1   7   0     7689.29     7483.44    125.65 o 
   2   7   0      760.50      734.58     46.87 o 
   3   7   0     1291.98     1175.82     49.42 o 
   4   7   0      643.46      660.88     40.99 o 
   5   7   0       20.91        9.21     20.94 o 
   6   7   0       29.14       -2.19     22.25 o 
   7   7   0      731.51      693.87     63.33 o 
   8   7   0      482.86      557.39     46.43 o 
   9   7   0     5924.21     5811.21    126.35 o 
  10   7   0      565.79      596.72     55.97 o 
  11   7   0      229.42      184.58     46.93 o 
  12   7   0      658.94      560.81     52.00 o 
  13   7   0      802.85      736.92     69.39 o 
  14   7   0      816.40      697.31    106.57 o 
  15   7   0       86.88      158.76     45.45 o 
  16   7   0      871.01     1058.26     87.33 o 
  17   7   0        5.23       10.63     39.46 o 
  18   7   0       30.85       47.71     43.81 o 
  19   7   0       57.26       42.32     46.90 o 
  20   7   0       19.54       27.23     48.30 o 
  21   7   0      327.11      307.06     69.72 o 
  22   7   0      193.84      155.04     60.07 o 
  23   7   0      309.94      231.80     97.09 o 
   0   8   0     2546.57     2638.62    141.73 o 
   1   8   0       39.62        7.45     21.45 o 
   2   8   0      213.30      192.90     29.63 o 
   3   8   0       34.33       12.24     22.26 o 
   4   8   0     1297.13     1339.93     57.07 o 
   5   8   0       68.17       31.83     23.45 o 
   6   8   0     2331.84     2491.68    121.28 o 
   7   8   0      312.05      414.70     44.24 o 
   8   8   0     2408.90     2430.14     86.59 o 
   9   8   0       49.30       44.42     34.25 o 
  10   8   0       79.19       67.71     32.43 o 
  11   8   0       68.47       39.48     35.64 o 
  12   8   0     1031.90      993.16     77.91 o 
  13   8   0       89.47       77.04     42.18 o 
  14   8   0       28.16       44.23     58.40 o 
  15   8   0        7.92      -34.69     37.11 o 
  16   8   0      418.92      414.90     63.46 o 
  17   8   0       40.23       25.38     69.83 o 
  18   8   0      962.54     1152.35    111.70 o 
  19   8   0      164.50      103.74     53.94 o 
  20   8   0      249.14      160.35     71.62 o 
  21   8   0       60.92       87.22     63.24 o 
  22   8   0       33.85      -84.84     56.56 o 
   1   9   0        4.09       -5.05     24.98 o 
   2   9   0      226.76      151.44     31.28 o 
   3   9   0     1504.67     1559.65     66.90 o 
   4   9   0      109.25      145.06     31.22 o 
   5   9   0     2730.04     2637.65     80.60 o 
   6   9   0      399.11      440.47     56.26 o 
   7   9   0      201.20      204.56     38.83 o 
   8   9   0       11.43      -40.87     27.25 o 
   9   9   0     2609.67     2784.58    112.38 o 
  10   9   0        0.79      -47.01     31.34 o 
  11   9   0      465.50      576.79     90.25 o 
  12   9   0       31.04        7.56     38.47 o 
  13   9   0       17.77      -49.56     40.55 o 
  14   9   0      243.84      163.76     51.49 o 
  15   9   0      323.69      438.53    124.68 o 
  16   9   0        2.99      106.56     59.06 o 
  17   9   0      510.65      628.07     94.66 o 
  18   9   0        0.48       59.24     60.64 o 
  19   9   0       17.38      -41.28     57.14 o 
  20   9   0       53.22      -13.74     61.38 o 
  21   9   0      437.84      390.23     89.88 o 
   0  10   0     1704.15     1813.21    102.28 o 
   1  10   0        4.26        5.85     28.04 o 
   2  10   0     1520.09     1703.65     76.99 o 
   3  10   0       24.65      -22.03     27.00 o 
   4  10   0      839.58     1034.31     72.46 o 
   5  10   0       42.32       56.31     33.09 o 
   6  10   0     1313.47     1383.31     78.99 o 
   7  10   0      450.82      454.45     63.08 o 
   8  10   0      280.85      203.85     65.11 o 
   9  10   0      106.70       40.40     47.40 o 
  10  10   0        1.00       18.96     45.06 o 
  11  10   0      219.96      168.04     59.93 o 
  12  10   0      167.27      280.69     69.24 o 
  13  10   0      337.57      266.74    108.94 o 
  14  10   0      112.34       21.05     54.55 o 
  15  10   0       91.25      191.08     71.04 o 
  16  10   0       31.34       -3.01     59.97 o 
  17  10   0      192.33      307.97     79.37 o 
  18  10   0      493.02      428.33     90.67 o 
  19  10   0       83.43       32.57     68.49 o 
   1  11   0     2153.84     2413.90     85.52 o 
   2  11   0       65.74      101.99     32.39 o 
   3  11   0      504.45      531.21     56.61 o 
   4  11   0      146.32      101.32     44.76 o 
   5  11   0        2.72      -10.29     41.35 o 
   6  11   0        8.00      -30.08     54.99 o 
   7  11   0      116.44       17.64     48.09 o 
   8  11   0      141.12       85.01     56.29 o 
   9  11   0      165.40      281.66     66.88 o 
  10  11   0      296.50      319.68     74.80 o 
  11  11   0       54.72       44.22     50.85 o 
  12  11   0      371.52      336.33     77.59 o 
  13  11   0        0.51      -12.33     51.74 o 
  14  11   0        9.21      -26.18     56.53 o 
  15  11   0      143.08      177.75     70.95 o 
  16  11   0       53.59      -42.55     59.89 o 
  17  11   0      192.98      272.19    117.03 o 
   0  12   0      602.80      656.02    117.68 o 
   1  12   0        8.20      -17.23     40.84 o 
   2  12   0      105.64      100.87     41.02 o 
   3  12   0       18.12        1.07     53.93 o 
   4  12   0       86.50      117.63     53.49 o 
   5  12   0       97.60       60.86     53.55 o 
   6  12   0       78.76       60.11     55.19 o 
   7  12   0      209.51      129.51     60.73 o 
   8  12   0       12.23        6.49     52.31 o 
   9  12   0        7.03       -1.55     52.74 o 
  10  12   0        9.28      -25.37     51.54 o 
  11  12   0       52.69       59.97     58.29 o 
  12  12   0      210.24      169.18     73.10 o 
  13  12   0      394.07      243.82     78.80 o 
  14  12   0       12.02       49.74     66.73 o 
  15  12   0       17.84      -56.30     58.82 o 
   1  13   0       71.47      220.90     66.42 o 
   2  13   0      233.40      203.39     79.53 o 
   3  13   0      482.63      380.93    173.67 o 
   4  13   0      251.83      273.39     87.46 o 
   5  13   0       31.76       70.67     72.13 o 
   6  13   0      166.21      160.73     91.12 o 
   7  13   0       59.20       16.12     71.19 o 
   8  13   0      137.49       77.49     81.44 o 
   9  13   0       19.43      -19.67     55.74 o 
  10  13   0      492.21      521.03    142.12 o 
  11  13   0       48.04      -15.97     85.56 o 
  12  13   0      120.43      -54.68     71.46 o 
   0  14   0       58.03     -131.47     98.72 o 
   1  14   0       11.94      -92.01     94.14 o 
   2  14   0       30.82      -60.13    109.53 o 
   3  14   0       43.65      -41.66     72.17 o 
   4  14   0        0.35       39.55     78.43 o 
   5  14   0      207.19      163.15     89.32 o 
   6  14   0      196.76      254.88    101.94 o 
   7  14   0      264.49      238.06    238.10 o 
   8  14   0       11.79      -40.94     80.42 o 
 -27   1   1        0.01      -52.61     66.91 o 
 -26   1   1       91.22       19.43     72.81 o 
 -25   1   1        4.55       78.94     61.30 o 
 -24   1   1       14.36       18.68     57.85 o 
 -23   1   1       11.98       28.52     50.64 o 
 -22   1   1      262.49      187.73     53.03 o 
 -21   1   1        0.03       35.01     40.71 o 
 -20   1   1      110.19      144.73     47.47 o 
 -19   1   1      162.99      175.44     44.69 o 
 -18   1   1       30.75       12.35     31.45 o 
 -17   1   1       10.25       28.16     31.57 o 
 -16   1   1       14.50       29.15     30.65 o 
 -15   1   1       22.14       37.54     28.74 o 
 -14   1   1     1200.28     1277.67     67.07 o 
 -13   1   1      326.61      298.69     33.29 o 
 -12   1   1     1207.70     1282.42     72.70 o 
 -11   1   1       74.06       35.19     20.63 o 
 -10   1   1     1635.21     1521.50     51.46 o 
  -9   1   1      519.55      613.00     33.36 o 
  -8   1   1        7.80       31.44     15.05 o 
  -7   1   1      598.15      493.46     27.10 o 
  -6   1   1       13.25       32.25     18.15 o 
  -5   1   1     9436.99     9730.29    119.80 o 
  -4   1   1      620.66      691.83     26.66 o 
  -3   1   1    25498.22    24446.00    276.52 o 
  -2   1   1     1212.17     1167.55     32.39 o 
   1   1   1     7669.01     7122.78    134.64 o 
   2   1   1       64.38      102.16     11.68 o 
   3   1   1    39446.04    40545.79    400.21 o 
   4   1   1      921.95     1016.89     31.16 o 
   5   1   1      430.22      411.99     24.50 o 
   6   1   1      837.13      900.96     35.51 o 
   7   1   1     2473.75     2742.22     64.30 o 
   8   1   1      122.89      113.74     16.84 o 
   9   1   1      109.84      138.61     19.11 o 
  10   1   1      270.80      282.39     30.15 o 
  11   1   1      992.37      995.96     53.24 o 
  12   1   1        8.42        7.93     23.57 o 
  13   1   1     1969.14     1962.86     70.03 o 
  14   1   1      214.15      175.91     32.59 o 
  15   1   1      200.14      218.02     44.53 o 
  16   1   1      594.65      567.65     49.62 o 
  17   1   1       45.89       16.99     32.59 o 
  18   1   1     1609.87     1674.32     92.95 o 
  19   1   1      623.43      697.35     69.95 o 
  20   1   1      159.42      123.07     45.00 o 
  21   1   1       20.87       21.60     41.67 o 
  22   1   1      301.17      386.45     69.99 o 
  23   1   1        8.85       40.45     42.89 o 
  24   1   1       83.35       69.33     50.75 o 
  25   1   1        9.80       55.56     60.05 o 
  26   1   1      171.11      115.46     68.66 o 
 -26   2   1       99.92      134.54     70.64 o 
 -25   2   1      184.16      229.87     71.80 o 
 -24   2   1       38.31       19.90     54.79 o 
 -23   2   1        7.07       -5.72     54.81 o 
 -22   2   1       35.10       37.78     66.07 o 
 -21   2   1      427.28      444.97     74.55 o 
 -20   2   1      744.07      912.05     78.34 o 
 -19   2   1      553.86      600.64     74.14 o 
 -18   2   1      205.04      154.87     40.37 o 
 -17   2   1      642.64      629.80     60.29 o 
 -16   2   1      426.32      490.21     61.09 o 
 -15   2   1       10.87       -9.78     23.33 o 
 -14   2   1      123.48       90.50     43.03 o 
 -13   2   1     1773.40     1663.41     64.00 o 
 -12   2   1        0.36       -6.00     18.41 o 
 -11   2   1      416.02      495.64     49.63 o 
 -10   2   1        1.79       12.10     17.67 o 
  -9   2   1      102.33       91.61     21.29 o 
  -8   2   1     4586.66     4962.00     88.60 o 
  -7   2   1     1539.12     1513.11     55.56 o 
  -6   2   1     8672.47     8453.96    129.84 o 
  -5   2   1     7021.53     6792.66     92.23 o 
  -4   2   1      725.38      868.90     28.47 o 
  -3   2   1     8201.65     8393.52    104.49 o 
  -2   2   1     2794.92     2680.56     53.59 o 
  -1   2   1    11270.12    10909.72    141.85 o 
   0   2   1     1505.56     1530.71     33.98 o 
   1   2   1      105.47      146.73     15.72 o 
   2   2   1     1506.74     1402.64     33.31 o 
   3   2   1     1433.32     1382.66     50.51 o 
   4   2   1     5652.22     5559.92     84.85 o 
   5   2   1    12627.44    12153.89    153.85 o 
   6   2   1       56.63      107.88     29.51 o 
   7   2   1      578.77      515.49     32.09 o 
   8   2   1      930.72      751.21     50.01 o 
   9   2   1      144.14      168.75     24.92 o 
  10   2   1     1299.84     1398.48     65.70 o 
  11   2   1     1333.96     1394.38     57.71 o 
  12   2   1      512.67      526.44     43.05 o 
  13   2   1      749.17      708.32     49.80 o 
  14   2   1     1734.62     1856.50     73.38 o 
  15   2   1       99.86       85.10     31.19 o 
  16   2   1      354.81      346.55     44.10 o 
  17   2   1     1039.09      971.17     64.75 o 
  18   2   1      209.65      195.36     46.61 o 
  19   2   1       80.75       48.77     37.71 o 
  20   2   1       32.01        6.43     38.07 o 
  21   2   1        8.31      -11.52     36.92 o 
  22   2   1      236.16      184.29     52.96 o 
  23   2   1       12.25      -19.65     54.04 o 
  24   2   1        0.64       -7.47     54.07 o 
  25   2   1       35.37       -3.71     58.77 o 
 -26   3   1        6.39      -20.33     59.71 o 
 -25   3   1       38.89       78.50     64.68 o 
 -24   3   1      211.32      199.41     68.15 o 
 -23   3   1      119.32       92.98     59.97 o 
 -22   3   1        2.38      -21.73     50.47 o 
 -21   3   1       79.88       60.09     54.43 o 
 -20   3   1       42.22       53.43     51.79 o 
 -19   3   1      101.15       61.50     39.56 o 
 -18   3   1      208.43      237.52     44.84 o 
 -17   3   1       19.56       44.33     29.87 o 
 -16   3   1      337.67      342.18     43.14 o 
 -15   3   1      872.55      855.16     56.39 o 
 -14   3   1      797.89      836.40     52.31 o 
 -13   3   1     5444.88     5670.97    118.30 o 
 -12   3   1      942.30      786.05     49.80 o 
 -11   3   1      586.46      546.52     39.82 o 
 -10   3   1     6077.86     5828.97    111.01 o 
  -9   3   1       52.51       23.92     16.10 o 
  -8   3   1      957.26      990.31     34.48 o 
  -7   3   1      680.33      828.85     62.46 o 
  -6   3   1       15.25       67.23     20.29 o 
  -5   3   1    11133.80    11456.43    131.83 o 
  -4   3   1    16751.36    17250.25    179.59 o 
  -3   3   1    12967.58    13923.00    149.12 o 
  -2   3   1    17977.51    18736.25    189.17 o 
  -1   3   1    97487.08    98920.66    860.74 o 
   0   3   1     5712.97     5542.21     74.28 o 
   1   3   1    76403.83    79614.93    700.69 o 
   2   3   1    31192.43    31587.17    299.32 o 
   3   3   1     2574.31     2748.20     49.88 o 
   4   3   1     2086.26     2223.54     52.81 o 
   5   3   1       52.76       36.93     16.10 o 
   6   3   1     1362.30     1501.00     48.40 o 
   7   3   1     3188.36     3053.08     70.82 o 
   8   3   1      191.97      144.32     30.89 o 
   9   3   1     1190.26     1133.03     50.37 o 
  10   3   1     5045.03     4828.90    101.46 o 
  11   3   1     1559.50     1792.17     89.23 o 
  12   3   1        0.83       -7.95     21.80 o 
  13   3   1       12.05      -21.80     22.93 o 
  14   3   1      124.66       89.95     30.76 o 
  15   3   1      221.08      230.98     38.24 o 
  16   3   1     2525.83     2489.00     89.35 o 
  17   3   1       41.34       42.93     32.28 o 
  18   3   1     1708.68     1652.11    107.96 o 
  19   3   1        4.85       62.85     40.68 o 
  20   3   1        2.86      -52.61     35.07 o 
  21   3   1      142.40      206.33     96.39 o 
  22   3   1      263.02      171.41     63.16 o 
  23   3   1       76.80       78.34     82.86 o 
  24   3   1       89.21      164.38     99.17 o 
  25   3   1      167.45       11.55    119.86 o 
 -26   4   1        1.73       -5.45     58.93 o 
 -25   4   1        6.76       24.26     58.96 o 
 -24   4   1       15.78       61.88     62.00 o 
 -23   4   1       27.97       51.40     55.96 o 
 -22   4   1      223.10      185.71     63.17 o 
 -21   4   1       62.85       76.62     55.24 o 
 -20   4   1      527.47      407.87     60.49 o 
 -19   4   1      149.83      113.60     44.88 o 
 -18   4   1      913.46      848.34     75.62 o 
 -17   4   1       43.19        0.49     36.10 o 
 -16   4   1     2830.59     2730.58    122.27 o 
 -15   4   1      128.14      237.92     38.93 o 
 -14   4   1     1814.39     1893.19     75.38 o 
 -13   4   1      222.11      218.50     34.09 o 
 -12   4   1      549.91      602.02     44.81 o 
 -11   4   1     4120.53     4242.77     83.88 o 
 -10   4   1     1923.86     1935.28     75.25 o 
  -9   4   1      128.74      112.65     20.35 o 
  -8   4   1     5706.82     5786.68     92.60 o 
  -7   4   1     7779.71     7881.31    109.52 o 
  -6   4   1     3921.62     3665.02     66.59 o 
  -5   4   1      390.25      496.25     27.26 o 
  -4   4   1    31086.32    32217.23    315.69 o 
  -3   4   1      199.88      287.18     27.35 o 
  -2   4   1     7602.97     7570.59    100.47 o 
  -1   4   1    19871.35    19565.00    204.99 o 
   0   4   1      251.16      273.61     21.40 o 
   1   4   1     2761.77     2979.35     56.62 o 
   2   4   1    22022.61    22831.24    254.04 o 
   3   4   1     9040.77    10260.33    127.06 o 
   4   4   1    25144.70    26719.36    271.06 o 
   5   4   1     2651.45     2550.07     54.21 o 
   6   4   1     2160.76     2247.86     50.46 o 
   7   4   1    16029.01    16091.30    212.05 o 
   8   4   1    11446.38    11332.35    169.11 o 
   9   4   1     5198.79     4930.02    132.59 o 
  10   4   1     1245.37     1232.38     61.89 o 
  11   4   1     3852.31     3740.82     94.78 o 
  12   4   1      906.75      925.07     55.80 o 
  13   4   1     2215.55     2258.42     80.87 o 
  14   4   1      921.34      856.03     58.68 o 
  15   4   1      846.59      834.97     60.76 o 
  16   4   1     1186.21     1268.38     72.60 o 
  17   4   1      447.69      405.53     51.05 o 
  18   4   1        4.07      -19.24     36.96 o 
  19   4   1       36.76      -10.22     37.72 o 
  20   4   1       28.77      -19.94     41.48 o 
  21   4   1       17.65       67.63     52.80 o 
  22   4   1      283.09      328.63    100.22 o 
  23   4   1        0.81       25.66     57.34 o 
  24   4   1        8.22        3.46     56.05 o 
  25   4   1       57.25       96.90     68.99 o 
 -25   5   1       74.26       52.62     65.08 o 
 -24   5   1        0.52       73.16     60.63 o 
 -23   5   1       48.25       81.73     60.70 o 
 -22   5   1      325.84      483.39     67.88 o 
 -21   5   1       37.86       77.99     46.41 o 
 -20   5   1      558.80      564.80     70.30 o 
 -19   5   1       73.27       65.62     43.19 o 
 -18   5   1       48.26       33.57     43.27 o 
 -17   5   1      196.96      129.11     43.12 o 
 -16   5   1      193.49      182.01     45.85 o 
 -15   5   1     1493.56     1416.28    100.72 o 
 -14   5   1      389.63      416.21     45.06 o 
 -13   5   1     1033.59     1028.43     75.89 o 
 -12   5   1      138.93      134.98     30.35 o 
 -11   5   1     1969.35     2052.33     71.80 o 
 -10   5   1     2149.50     2135.14     58.41 o 
  -9   5   1       30.29       21.75     18.37 o 
  -8   5   1     5433.94     6102.55     99.89 o 
  -7   5   1     2691.61     2664.70     61.62 o 
  -6   5   1     1083.80     1145.51     42.18 o 
  -5   5   1      715.24      750.63     35.25 o 
  -4   5   1     1258.30     1261.33     42.74 o 
  -3   5   1     1663.45     1798.10     66.06 o 
  -2   5   1      694.75      761.75     38.51 o 
  -1   5   1      871.49      861.58     35.63 o 
   0   5   1      176.96      224.66     22.91 o 
   1   5   1     2568.47     2447.09     63.05 o 
   2   5   1      760.94      853.64     36.02 o 
   3   5   1      576.48      596.75     32.15 o 
   4   5   1    10683.74    10850.76    141.14 o 
   5   5   1     2336.85     2216.75     55.57 o 
   6   5   1      757.07      796.96     36.80 o 
   7   5   1     1572.04     1988.55     90.38 o 
   8   5   1      646.08      750.22     35.03 o 
   9   5   1      628.36      690.70     46.84 o 
  10   5   1        3.85       -5.12     21.61 o 
  11   5   1     1099.40     1083.78     58.74 o 
  12   5   1       60.00       45.60     29.00 o 
  13   5   1      110.25      132.13     44.63 o 
  14   5   1      110.70       81.72     33.62 o 
  15   5   1      206.76      215.65     41.82 o 
  16   5   1       74.66       58.62     35.09 o 
  17   5   1      179.51       59.09     36.49 o 
  18   5   1       21.73      -14.05     35.60 o 
  19   5   1        7.19      -21.91     41.56 o 
  20   5   1      472.63      542.94     70.89 o 
  21   5   1      180.15      127.32     53.55 o 
  22   5   1        0.87       59.40     76.41 o 
  23   5   1        0.71      -14.24     59.54 o 
  24   5   1        8.46       42.82     60.45 o 
 -24   6   1       62.53        1.92     56.21 o 
 -23   6   1       83.83       36.00     51.76 o 
 -22   6   1       21.98      -62.25     43.37 o 
 -21   6   1      115.26       21.16     46.30 o 
 -20   6   1      228.09      148.82     51.03 o 
 -19   6   1        1.99       38.42     41.84 o 
 -18   6   1      114.40      115.32     46.77 o 
 -17   6   1      602.67      524.66    106.82 o 
 -16   6   1      643.95      651.12     68.75 o 
 -15   6   1      540.47      639.54     66.81 o 
 -14   6   1     1251.15     1168.21    106.42 o 
 -13   6   1        1.86       -7.66     26.18 o 
 -12   6   1      280.78      227.67     49.94 o 
 -11   6   1      705.00      633.15     48.91 o 
 -10   6   1     1225.06     1230.28     76.53 o 
  -9   6   1      145.87      121.57     24.62 o 
  -8   6   1     1364.72     1482.83     53.30 o 
  -7   6   1       26.54       16.29     22.81 o 
  -6   6   1     1315.56     1543.59     52.15 o 
  -5   6   1     2024.57     2135.48     62.82 o 
  -4   6   1     2809.34     2700.71     78.41 o 
  -3   6   1       66.90       89.14     24.11 o 
  -2   6   1     1350.97     1416.47     54.57 o 
  -1   6   1       95.41      113.51     21.43 o 
   0   6   1     1398.84     1434.58     49.20 o 
   1   6   1     2001.00     2136.77     57.38 o 
   2   6   1     2941.27     3099.91     69.05 o 
   3   6   1     5766.80     5993.90    145.54 o 
   4   6   1       24.98       32.10     19.11 o 
   5   6   1      295.30      369.58     31.26 o 
   6   6   1      127.40      216.24     29.32 o 
   7   6   1       52.55       78.15     21.54 o 
   8   6   1      605.18      562.35     44.70 o 
   9   6   1       68.93      100.84     33.71 o 
  10   6   1       91.80       60.35     30.59 o 
  11   6   1     1262.20     1282.46     69.00 o 
  12   6   1      195.41      139.69     52.60 o 
  13   6   1      363.16      485.70     49.54 o 
  14   6   1     1301.24     1278.16     73.35 o 
  15   6   1      408.55      394.27     50.18 o 
  16   6   1       31.10       41.43     40.69 o 
  17   6   1       28.38       -3.51     39.66 o 
  18   6   1      189.09      125.35     50.29 o 
  19   6   1      289.32      278.46     59.37 o 
  20   6   1      137.94      243.01     61.14 o 
  21   6   1        9.38       44.86     49.56 o 
  22   6   1        7.86        6.41     57.69 o 
  23   6   1       77.19       35.34     96.23 o 
 -24   7   1       50.27        5.00     54.34 o 
 -23   7   1       81.67       51.41     51.21 o 
 -22   7   1       54.02      -28.94     45.15 o 
 -21   7   1        0.84      -37.62     44.20 o 
 -20   7   1      888.19      869.43     88.57 o 
 -19   7   1      356.67      498.91     70.11 o 
 -18   7   1      246.09      166.39     86.15 o 
 -17   7   1      760.67      834.93     79.86 o 
 -16   7   1      617.86      536.58     67.75 o 
 -15   7   1        1.19        3.01     34.33 o 
 -14   7   1      155.34       96.14     61.15 o 
 -13   7   1     4222.96     3951.44    130.29 o 
 -12   7   1        9.73      -11.97     30.51 o 
 -11   7   1     1382.31     1304.40     66.43 o 
 -10   7   1       96.41       56.61     28.30 o 
  -9   7   1      284.97      225.43     39.53 o 
  -8   7   1        8.08        6.35     21.27 o 
  -7   7   1     1406.33     1421.01     57.89 o 
  -6   7   1     5747.67     5978.41    108.44 o 
  -5   7   1     5925.76     5905.72    136.73 o 
  -4   7   1      275.84      279.13     30.44 o 
  -3   7   1        2.77       13.65     18.62 o 
  -2   7   1     3116.02     3099.64     73.53 o 
  -1   7   1     2805.46     2496.82    110.67 o 
   0   7   1       78.72       78.85     22.48 o 
   1   7   1     1752.63     1613.76     82.57 o 
   2   7   1     4742.53     4684.47    101.68 o 
   3   7   1     1532.76     1597.59     56.57 o 
   4   7   1     3989.72     3929.74     96.92 o 
   5   7   1     2367.17     2326.53     66.97 o 
   6   7   1      601.64      602.09     40.06 o 
   7   7   1      133.78      107.57     29.63 o 
   8   7   1       36.27        3.19     24.35 o 
   9   7   1      491.53      495.83     46.67 o 
  10   7   1      516.26      449.83     47.35 o 
  11   7   1      879.42     1019.67     63.74 o 
  12   7   1       49.56       63.50     34.70 o 
  13   7   1     1550.13     1646.33     81.08 o 
  14   7   1       63.59       71.83     39.12 o 
  15   7   1       30.98       18.22     43.76 o 
  16   7   1       39.58       33.84     45.63 o 
  17   7   1      709.62      958.85    139.40 o 
  18   7   1        0.05       31.34     43.37 o 
  19   7   1       44.62       24.64     46.76 o 
  20   7   1       18.06      -30.39     55.36 o 
  21   7   1      121.81      125.01     70.25 o 
  22   7   1       64.79      -55.55     95.67 o 
  23   7   1       54.94      -73.40    172.37 o 
 -23   8   1      221.31       82.66     69.99 o 
 -22   8   1      176.69      234.25     67.38 o 
 -21   8   1       10.93      -50.27     67.48 o 
 -20   8   1       21.38        4.14     48.90 o 
 -19   8   1       28.48       25.14     46.96 o 
 -18   8   1        9.00       -9.38     43.32 o 
 -17   8   1       55.39      -43.11     39.83 o 
 -16   8   1      948.04      971.38     89.93 o 
 -15   8   1      169.25      101.01     45.99 o 
 -14   8   1      575.22      497.30     64.85 o 
 -13   8   1     1280.53     1246.24     86.33 o 
 -12   8   1      301.52      305.10     73.49 o 
 -11   8   1      693.01      746.38     68.35 o 
 -10   8   1     1609.53     1599.69    126.85 o 
  -9   8   1        0.53      -18.10     26.67 o 
  -8   8   1      300.23      281.17     39.07 o 
  -7   8   1      282.98      225.28     33.65 o 
  -6   8   1      154.79      126.76     28.09 o 
  -5   8   1        7.77       40.66     24.20 o 
  -4   8   1      582.36      546.78     41.37 o 
  -3   8   1     3908.32     3594.80     85.45 o 
  -2   8   1     1325.57     1237.16     54.96 o 
  -1   8   1     3959.89     3633.11    115.31 o 
   0   8   1       20.74       -5.11     21.54 o 
   1   8   1      100.67      158.19     28.51 o 
   2   8   1     2266.57     2119.52     79.56 o 
   3   8   1        0.97      -38.84     26.41 o 
   4   8   1       66.25       68.56     26.08 o 
   5   8   1       42.20       21.44     28.98 o 
   6   8   1     3036.99     3092.87     81.59 o 
   7   8   1      807.50      830.33     93.21 o 
   8   8   1      385.93      360.83     44.41 o 
   9   8   1       36.91       49.54     34.41 o 
  10   8   1       36.31        0.09     30.49 o 
  11   8   1        2.83      -19.18     29.93 o 
  12   8   1       41.27       38.47     39.53 o 
  13   8   1        3.36      -17.91     34.81 o 
  14   8   1       33.47       67.63     42.26 o 
  15   8   1      158.26      112.71     83.09 o 
  16   8   1      163.67      206.01     66.54 o 
  17   8   1        9.46       25.04     55.63 o 
  18   8   1      156.78      172.79     70.34 o 
  19   8   1      341.54      435.76     87.30 o 
  20   8   1      264.28      281.78     80.81 o 
  21   8   1      105.12      148.26     73.35 o 
  22   8   1       13.09       46.23     64.51 o 
 -21   9   1       80.85      152.42     70.82 o 
 -20   9   1      189.44      339.79     83.89 o 
 -19   9   1      253.74      315.28     79.66 o 
 -18   9   1       34.37       -6.75     46.20 o 
 -17   9   1      178.53      185.41     55.92 o 
 -16   9   1       24.30       22.65     42.63 o 
 -15   9   1      120.71      184.51     50.81 o 
 -14   9   1      417.39      553.04    131.55 o 
 -13   9   1      696.99      677.63     97.58 o 
 -12   9   1        3.25        1.75     35.68 o 
 -11   9   1      560.03      522.96     67.28 o 
 -10   9   1       19.74       19.72     35.41 o 
  -9   9   1      163.41      251.06     47.59 o 
  -8   9   1      611.71      638.58     68.73 o 
  -7   9   1     2310.01     2250.85     85.81 o 
  -6   9   1     1007.03     1008.16     56.04 o 
  -5   9   1     1452.26     1502.54     64.62 o 
  -4   9   1     2433.28     2488.63     79.80 o 
  -3   9   1      407.17      305.04     37.79 o 
  -2   9   1     1348.00     1398.83     61.33 o 
  -1   9   1     3863.41     3924.73     94.33 o 
   0   9   1       61.29       23.18     25.22 o 
   1   9   1     1399.96     1449.29     93.61 o 
   2   9   1     2117.63     2169.21     98.25 o 
   3   9   1     4713.37     4605.29    103.72 o 
   4   9   1     2780.95     2585.37    114.05 o 
   5   9   1     7169.83     7465.12    136.61 o 
   6   9   1      371.83      355.41     44.66 o 
   7   9   1      107.17      119.30     35.80 o 
   8   9   1      562.10      573.27     55.40 o 
   9   9   1      340.60      306.02     45.65 o 
  10   9   1      727.35      848.80     91.31 o 
  11   9   1      106.02      111.08     89.84 o 
  12   9   1        3.83      -14.55     45.32 o 
  13   9   1      294.40      208.00     62.00 o 
  14   9   1      117.25      146.48     60.60 o 
  15   9   1       24.54        8.34     51.33 o 
  16   9   1      335.96      308.61     79.67 o 
  17   9   1      650.81      751.09    124.18 o 
  18   9   1       48.09       36.66     61.56 o 
  19   9   1       47.16       24.05     66.68 o 
  20   9   1       64.46       37.50     65.63 o 
 -20  10   1       17.35      -13.25     63.04 o 
 -19  10   1       36.12      108.32     69.54 o 
 -18  10   1      216.99      169.91     72.07 o 
 -17  10   1       80.67      148.40     70.19 o 
 -16  10   1      159.98      143.93     66.37 o 
 -15  10   1      282.77      331.01     79.14 o 
 -14  10   1        1.06      -48.37     47.17 o 
 -13  10   1      865.13      912.39    136.82 o 
 -12  10   1      323.52      427.21     63.58 o 
 -11  10   1      871.25      973.18     81.41 o 
 -10  10   1      835.78     1011.23     82.08 o 
  -9  10   1       42.43       28.88     37.12 o 
  -8  10   1       36.27       48.40     37.59 o 
  -7  10   1      147.70       65.94     38.96 o 
  -6  10   1      185.31      185.86     44.14 o 
  -5  10   1     3117.27     3130.65    103.87 o 
  -4  10   1     1795.80     1967.16     75.23 o 
  -3  10   1       31.30       52.78     29.13 o 
  -2  10   1      907.08      815.14    103.83 o 
  -1  10   1     1443.28     1549.21     67.82 o 
   0  10   1      719.31      811.58     69.12 o 
   1  10   1      604.87      514.59     54.07 o 
   2  10   1      933.39      962.91     57.63 o 
   3  10   1      183.29      180.72     35.86 o 
   4  10   1       89.92       79.51     35.88 o 
   5  10   1      227.97      303.15     53.64 o 
   6  10   1     2693.26     2665.89    114.83 o 
   7  10   1      877.26      944.49     95.74 o 
   8  10   1      689.55      822.48     90.54 o 
   9  10   1      340.55      254.25     82.69 o 
  10  10   1        0.84      -14.60     45.29 o 
  11  10   1       80.51       67.62     64.24 o 
  12  10   1       56.51       34.90     53.97 o 
  13  10   1       31.14      104.87     59.71 o 
  14  10   1      259.66      274.67     73.66 o 
  15  10   1        1.57       55.17     57.80 o 
  16  10   1        5.66       -0.31     67.69 o 
  17  10   1      535.40      402.29     87.93 o 
  18  10   1      330.24      379.59     90.39 o 
  19  10   1      188.40      278.22     86.96 o 
 -18  11   1       59.25       65.85     77.53 o 
 -17  11   1        1.37       98.48     69.82 o 
 -16  11   1       11.69      -30.42     58.12 o 
 -15  11   1      171.93      203.37     73.11 o 
 -14  11   1       75.12       96.30     61.94 o 
 -13  11   1        3.94       47.32     57.33 o 
 -12  11   1       15.80      -12.72     51.12 o 
 -11  11   1      231.23      251.69     84.80 o 
 -10  11   1      253.41      293.80     70.11 o 
  -9  11   1      219.61      196.57     61.67 o 
  -8  11   1     1042.79     1254.61    110.67 o 
  -7  11   1      411.73      559.57     66.28 o 
  -6  11   1       92.85       58.48     39.18 o 
  -5  11   1        9.79      -13.25     35.28 o 
  -4  11   1       18.98       67.22     34.03 o 
  -3  11   1      371.87      454.50     47.34 o 
  -2  11   1      123.17      106.30     31.97 o 
  -1  11   1       50.37       44.38     31.46 o 
   0  11   1       26.90        5.58     32.94 o 
   1  11   1       19.89       -8.31     33.00 o 
   2  11   1       38.31       77.08     36.63 o 
   3  11   1      317.05      279.99     46.83 o 
   4  11   1     1452.51     1692.09    201.70 o 
   5  11   1     1082.88     1008.38     82.37 o 
   6  11   1       11.80       58.54     51.29 o 
   7  11   1       40.60       58.69     54.47 o 
   8  11   1     1436.54     1506.08    119.92 o 
   9  11   1      715.67      703.40     93.44 o 
  10  11   1       25.49       24.24     63.24 o 
  11  11   1       70.86       90.55     84.65 o 
  12  11   1       63.92       72.76     80.66 o 
  13  11   1       34.80      -22.23     53.94 o 
  14  11   1      150.75       66.98     78.97 o 
  15  11   1      168.12      113.61     72.98 o 
  16  11   1      180.53      340.78     85.94 o 
  17  11   1      163.24      112.68     79.22 o 
 -16  12   1      354.95      159.93     78.16 o 
 -15  12   1       90.79      -22.43     58.71 o 
 -14  12   1        0.61       85.14     66.06 o 
 -13  12   1      206.46      235.09     78.85 o 
 -12  12   1      489.01      480.89    117.94 o 
 -11  12   1      277.66      272.71     75.02 o 
 -10  12   1      128.40      153.79     67.95 o 
  -9  12   1       20.12        3.94     50.07 o 
  -8  12   1       89.67      137.35     81.10 o 
  -7  12   1      275.81      246.14     77.35 o 
  -6  12   1      109.53       23.83     81.65 o 
  -5  12   1      166.73      100.16     75.96 o 
  -4  12   1      315.38      303.19     88.86 o 
  -3  12   1      112.70       60.84     85.51 o 
  -2  12   1        2.02      -65.40     45.26 o 
  -1  12   1       13.01       16.01     34.75 o 
   0  12   1      161.78      226.17     47.19 o 
   1  12   1      611.18      695.80     75.37 o 
   2  12   1      235.44      236.25     59.83 o 
   3  12   1      315.70      330.88     64.56 o 
   4  12   1      134.10      136.14     58.89 o 
   5  12   1      646.82      710.35    186.53 o 
   6  12   1      203.64      169.34     61.98 o 
   7  12   1      776.98      617.16     90.58 o 
   8  12   1     1075.62     1056.18    109.66 o 
   9  12   1       95.36       22.13     68.05 o 
  10  12   1        4.17      -36.24     52.94 o 
  11  12   1      305.13      273.32     75.41 o 
  12  12   1      473.65      460.08     91.51 o 
  13  12   1       17.33      -44.60     60.30 o 
  14  12   1      180.52      212.38     75.45 o 
  15  12   1        5.96       -5.86    103.29 o 
 -13  13   1       12.32        2.31    121.11 o 
 -12  13   1      124.39      -18.10    150.89 o 
 -11  13   1       33.55      -16.02     81.48 o 
 -10  13   1      292.14       79.19     80.42 o 
  -9  13   1      241.71      172.51    128.57 o 
  -8  13   1       76.01       99.16     84.61 o 
  -7  13   1      323.19      351.33    165.13 o 
  -6  13   1       96.72       40.23     99.10 o 
  -5  13   1        1.48       -9.70     68.24 o 
  -4  13   1       29.16       21.86     71.90 o 
  -3  13   1      273.14      127.58    185.55 o 
  -2  13   1       96.04       34.51     53.34 o 
  -1  13   1      208.00      205.02     67.73 o 
   0  13   1        4.89       45.75     55.95 o 
   1  13   1        8.87        1.56     48.18 o 
   2  13   1      309.19      328.34     93.46 o 
   3  13   1        9.82       -4.87     74.65 o 
   4  13   1      657.18      685.89     92.22 o 
   5  13   1      141.48      178.81     89.31 o 
   6  13   1        9.03       62.13     57.82 o 
   7  13   1        1.03        1.21     56.56 o 
   8  13   1      372.44      238.09     90.62 o 
   9  13   1       76.25       11.56     79.14 o 
  10  13   1      130.09      126.82     71.65 o 
  11  13   1       72.91      200.04     76.67 o 
  12  13   1       17.64      109.65     68.74 o 
  -9  14   1      150.02       76.13     85.61 o 
  -8  14   1       35.61       36.13     84.40 o 
  -7  14   1       61.27      245.75     94.54 o 
  -6  14   1      119.59       66.25    148.30 o 
  -5  14   1       65.07       33.35     86.30 o 
  -4  14   1      461.59      576.90    212.13 o 
  -3  14   1       20.54       47.97     72.59 o 
  -2  14   1       12.06       56.89     92.39 o 
  -1  14   1      256.51      185.60     81.95 o 
   0  14   1      245.30      237.80    133.91 o 
   1  14   1      240.50      207.33    136.80 o 
   2  14   1      175.23       56.67    112.27 o 
   3  14   1       28.59       62.53     84.93 o 
   4  14   1       29.59       75.80     77.36 o 
   5  14   1      251.65      274.61     95.56 o 
   6  14   1       35.50      -41.16     80.18 o 
   7  14   1      115.66       87.26     88.69 o 
   8  14   1       28.52      107.09     92.52 o 
 -27   0   2      116.61      196.21    126.90 o 
 -26   0   2       63.51      -14.17    106.18 o 
 -25   0   2       62.11      -85.77     77.08 o 
 -24   0   2        0.90      -10.21     91.25 o 
 -23   0   2     4027.97     4457.88    225.39 o 
 -22   0   2      177.65      148.26     68.77 o 
 -21   0   2     1413.47     1531.36    134.98 o 
 -20   0   2      647.14      637.44     93.66 o 
 -19   0   2     1099.08     1127.40    112.13 o 
 -18   0   2      941.71      993.39    101.53 o 
 -17   0   2     9763.74     9924.93    281.60 o 
 -16   0   2      262.28      282.84     60.55 o 
 -15   0   2    12306.88    11952.63    299.90 o 
 -14   0   2      941.73      773.54     77.92 o 
 -13   0   2       59.73      125.27     75.41 o 
 -12   0   2    23404.89    25030.82    473.94 o 
 -11   0   2     9193.96     7586.55    196.34 o 
 -10   0   2     4834.15     5525.15    154.46 o 
  -9   0   2    16071.95    14479.76    358.60 o 
  -8   0   2      471.96      497.03     53.93 o 
  -7   0   2     9832.44    10049.11    205.01 o 
  -6   0   2    20877.48    20609.46    352.06 o 
  -5   0   2    22442.21    20986.91    348.09 o 
  -4   0   2    73576.34    74750.91   1558.88 o 
  -3   0   2    34413.48    34769.03    745.69 o 
   0   0   2     7267.38     6756.65    185.24 o 
   2   0   2    32050.86    32062.69    748.13 o 
   3   0   2     7610.80     6552.62    110.94 o 
   4   0   2     8178.86     8404.52    140.07 o 
   5   0   2     6945.90     6767.49    124.80 o 
   6   0   2     2086.45     2003.70     81.76 o 
   7   0   2    17599.47    16703.47    363.54 o 
   8   0   2      484.59      471.40     40.25 o 
   9   0   2    16401.13    14243.95    323.02 o 
  10   0   2     2135.13     2226.58     80.11 o 
  11   0   2     4932.19     4955.19    127.32 o 
  12   0   2       15.98       18.66     27.07 o 
  13   0   2    19359.54    18379.42    435.94 o 
  14   0   2      142.36       84.48     36.83 o 
  15   0   2    19859.85    19393.03    455.64 o 
  16   0   2      189.97      276.82     66.73 o 
  17   0   2     1158.80     1152.43    111.22 o 
  18   0   2      370.71      265.33     70.01 o 
  19   0   2       16.81      -48.70     44.51 o 
  20   0   2        3.59       30.11     54.33 o 
  21   0   2     1233.72     1374.42    139.77 o 
  22   0   2       61.86       41.05     62.58 o 
  23   0   2      683.12      866.84    125.79 o 
  24   0   2       46.40      127.71     81.09 o 
  25   0   2      340.90      397.15     98.68 o 
 -27   1   2       49.36       32.52     70.83 o 
 -26   1   2     1425.00     1385.19    161.46 o 
 -25   1   2       27.76      -51.91     62.33 o 
 -24   1   2     1131.77     1447.06    222.87 o 
 -23   1   2       54.60      121.40     60.75 o 
 -22   1   2      468.42      536.83    108.15 o 
 -21   1   2       32.41        0.30     55.37 o 
 -20   1   2     7092.22     6958.56    178.63 o 
 -19   1   2      228.32      263.24     48.44 o 
 -18   1   2     2159.87     2330.86    100.92 o 
 -17   1   2       60.48       93.64     36.53 o 
 -16   1   2     1212.33     1140.33     69.45 o 
 -15   1   2      969.82     1061.57     64.25 o 
 -14   1   2    10704.45     9911.44    183.23 o 
 -13   1   2      295.59      306.84     39.62 o 
 -12   1   2     2786.78     2392.17     75.99 o 
 -11   1   2       85.63       70.41     32.34 o 
 -10   1   2      123.25      163.03     24.97 o 
  -9   1   2      930.34      996.14     73.29 o 
  -8   1   2    21060.88    19773.29    253.56 o 
  -7   1   2    32094.30    31901.78    372.59 o 
  -6   1   2    20543.39    20223.38    283.22 o 
  -5   1   2    12845.98    12892.39    234.14 o 
  -4   1   2     3139.22     2907.35     63.89 o 
  -3   1   2     7176.62     6476.58    103.71 o 
  -2   1   2    31861.98    31851.31    498.26 o 
  -1   1   2      415.85      495.43     23.22 o 
   0   1   2    37137.71    37527.38    413.04 o 
   1   1   2     2432.40     2357.53     47.44 o 
   2   1   2      305.97      270.88     31.07 o 
   3   1   2     9889.26     9620.07    131.77 o 
   4   1   2    32136.12    31566.89    328.57 o 
   5   1   2     5828.88     5751.35    101.34 o 
   6   1   2    20126.08    19361.97    226.78 o 
   7   1   2     1937.73     2034.79     46.23 o 
   8   1   2       61.53       91.00     16.68 o 
   9   1   2       24.83       13.21     14.99 o 
  10   1   2    10685.07    10564.13    140.42 o 
  11   1   2       84.88       91.67     20.74 o 
  12   1   2    11129.10    11006.07    151.91 o 
  13   1   2      442.35      432.63     41.36 o 
  14   1   2      796.67      860.74     70.54 o 
  15   1   2       13.84      -11.63     26.06 o 
  16   1   2      643.96      693.90     64.40 o 
  17   1   2       75.03       73.86     36.96 o 
  18   1   2       55.82       15.53     54.62 o 
  19   1   2        7.02       30.44     36.24 o 
  20   1   2        1.26       14.36     36.64 o 
  21   1   2       14.55       -7.12     37.50 o 
  22   1   2     1160.02     1270.56     98.00 o 
  23   1   2      231.70      143.03     53.80 o 
  24   1   2      826.70      900.20     90.74 o 
  25   1   2        3.12      -16.45     55.91 o 
 -27   2   2      735.51      913.06    173.06 o 
 -26   2   2      345.93      251.19     82.19 o 
 -25   2   2      149.08       75.15     61.94 o 
 -24   2   2      239.83      274.18    137.59 o 
 -23   2   2     1669.18     1888.96    133.98 o 
 -22   2   2        1.39      -35.18     45.68 o 
 -21   2   2     5273.41     5448.57    190.69 o 
 -20   2   2        3.00      -31.14     43.12 o 
 -19   2   2       70.30       62.32     49.89 o 
 -18   2   2       39.42       36.01     33.53 o 
 -17   2   2    11066.14    11890.34    224.86 o 
 -16   2   2       11.38       25.81     28.44 o 
 -15   2   2     4846.21     4435.85    126.34 o 
 -14   2   2       11.83       -7.06     23.37 o 
 -13   2   2      529.10      746.26     47.70 o 
 -12   2   2     3926.07     4242.10     92.52 o 
 -11   2   2    21044.85    20231.27    251.56 o 
 -10   2   2     7758.25     8217.38    128.72 o 
  -9   2   2    29444.62    28670.87    357.81 o 
  -8   2   2      128.93       94.27     17.49 o 
  -7   2   2     1124.53     1186.97     38.72 o 
  -6   2   2    12514.08    12838.72    180.30 o 
  -5   2   2     7310.16     6817.80    110.66 o 
  -4   2   2    20046.12    20268.86    220.23 o 
  -3   2   2    20777.39    20722.29    245.18 o 
  -2   2   2    15711.55    15532.21    211.48 o 
  -1   2   2     1078.22     1150.76     29.99 o 
   0   2   2    19877.08    19638.73    237.40 o 
   1   2   2    21344.52    20472.14    304.03 o 
   2   2   2    13787.19    13892.83    185.12 o 
   3   2   2    11323.43    10879.53    150.00 o 
   4   2   2     1531.15     1686.18     81.97 o 
   5   2   2      750.29      803.69     35.21 o 
   6   2   2       80.24      115.46     19.62 o 
   7   2   2    32142.01    30648.89    341.63 o 
   8   2   2     4062.47     3860.07     83.38 o 
   9   2   2     9505.95     8797.39    141.49 o 
  10   2   2       24.82       38.98     21.01 o 
  11   2   2      596.81      619.78     44.23 o 
  12   2   2      207.93      161.38     31.23 o 
  13   2   2    12821.73    12978.55    203.18 o 
  14   2   2        4.02       -5.87     24.12 o 
  15   2   2     2543.83     2455.10    112.35 o 
  16   2   2       12.08        9.62     28.11 o 
  17   2   2      163.46      144.35     42.25 o 
  18   2   2       11.35       34.12     34.36 o 
  19   2   2      899.36     1065.18    223.40 o 
  20   2   2      143.37       83.31     42.74 o 
  21   2   2     3243.55     3332.64    136.75 o 
  22   2   2        0.14        5.20     41.06 o 
  23   2   2       82.62       82.36     48.08 o 
  24   2   2        6.44       17.59     53.33 o 
  25   2   2      181.77      288.45     77.20 o 
 -27   3   2      206.78      187.89     76.29 o 
 -26   3   2      217.88      102.68     65.93 o 
 -25   3   2       19.10       -1.39     56.26 o 
 -24   3   2     1420.01     1369.09    124.47 o 
 -23   3   2      380.15      342.73     71.59 o 
 -22   3   2      109.85      116.38     57.56 o 
 -21   3   2      112.72       90.37     54.30 o 
 -20   3   2     1660.97     1649.63    116.05 o 
 -19   3   2      283.42      328.39     64.78 o 
 -18   3   2     4377.72     4365.82    159.10 o 
 -17   3   2      279.44      276.28     45.55 o 
 -16   3   2      214.88      245.25     36.60 o 
 -15   3   2       53.80       87.09     28.71 o 
 -14   3   2     4877.27     4630.63    106.17 o 
 -13   3   2     1423.18     1502.85     73.08 o 
 -12   3   2     7595.04     7166.75    127.84 o 
 -11   3   2      379.15      380.21     41.19 o 
 -10   3   2      810.94      749.32     42.60 o 
  -9   3   2     8365.99     8955.40    135.31 o 
  -8   3   2    25284.16    24939.11    256.73 o 
  -7   3   2     7367.38     7246.40    107.41 o 
  -6   3   2    24535.16    23980.39    241.38 o 
  -5   3   2      342.83      295.13     23.66 o 
  -4   3   2    34213.90    35573.45    369.50 o 
  -3   3   2    89609.83    90195.29    790.48 o 
  -2   3   2    33621.46    33038.39    310.23 o 
  -1   3   2    36947.96    38840.17    358.79 o 
   0   3   2    48702.51    46942.75    474.12 o 
   1   3   2    37668.74    38490.25    392.22 o 
   2   3   2    58518.14    60049.30    587.85 o 
   3   3   2     8007.49     7777.85    111.09 o 
   4   3   2    21005.62    19510.97    227.80 o 
   5   3   2       58.43       37.08     16.19 o 
   6   3   2    21390.22    19758.79    239.27 o 
   7   3   2      404.29      406.52     32.31 o 
   8   3   2      106.62      150.18     25.04 o 
   9   3   2      388.34      398.31     41.93 o 
  10   3   2     5668.34     5296.53    113.94 o 
  11   3   2        6.53       25.58     22.06 o 
  12   3   2    12551.79    12212.60    206.47 o 
  13   3   2        0.40       -9.59     23.55 o 
  14   3   2      255.16      229.00     49.83 o 
  15   3   2      122.58      145.34     58.21 o 
  16   3   2     1882.16     1927.68     93.69 o 
  17   3   2        9.53       22.23     31.73 o 
  18   3   2     1357.02     1370.77     77.82 o 
  19   3   2        9.29       15.00     46.31 o 
  20   3   2       10.39       25.24     41.43 o 
  21   3   2      435.67      405.46     99.98 o 
  22   3   2      355.48      396.75     78.82 o 
  23   3   2        9.27       76.21     59.00 o 
  24   3   2      807.21     1066.40    117.61 o 
  25   3   2       10.85      152.84     67.21 o 
 -26   4   2      263.84      264.76     84.84 o 
 -25   4   2        5.54      -78.06     52.04 o 
 -24   4   2      104.86       94.79     61.70 o 
 -23   4   2     1915.07     1723.29    133.06 o 
 -22   4   2        8.33      -12.96     47.91 o 
 -21   4   2     1768.83     1549.43    119.62 o 
 -20   4   2      432.95      373.64     76.90 o 
 -19   4   2      950.48      869.76     77.24 o 
 -18   4   2      488.18      415.36     57.69 o 
 -17   4   2     2496.49     2416.04    105.95 o 
 -16   4   2        1.15      -43.86     29.24 o 
 -15   4   2     3162.04     2873.10    127.58 o 
 -14   4   2        8.20       14.76     30.35 o 
 -13   4   2      884.34      859.18     51.76 o 
 -12   4   2        2.10        5.18     17.49 o 
 -11   4   2    13171.35    12716.19    164.00 o 
 -10   4   2     1792.92     1946.66     57.93 o 
  -9   4   2    25261.77    24853.35    264.61 o 
  -8   4   2      401.02      386.86     37.52 o 
  -7   4   2     3580.31     3703.67     67.74 o 
  -6   4   2    10083.32    10263.18    129.14 o 
  -5   4   2    20491.20    20472.84    216.66 o 
  -4   4   2     2415.61     2798.94     54.85 o 
  -3   4   2     3552.84     3376.48     71.92 o 
  -2   4   2      845.65      925.13     32.50 o 
  -1   4   2       12.82       21.54     13.05 o 
   0   4   2      620.41      631.56     28.50 o 
   1   4   2     1111.03     1012.80     48.33 o 
   2   4   2      494.13      481.55     25.71 o 
   3   4   2    16934.49    16640.96    213.86 o 
   4   4   2     8423.84     8105.60    108.75 o 
   5   4   2     2733.05     2962.41     58.35 o 
   6   4   2      104.14       89.83     22.33 o 
   7   4   2     8172.15     7611.07    142.40 o 
   8   4   2       88.82       76.12     23.53 o 
   9   4   2     7662.08     6904.16    128.51 o 
  10   4   2      913.49      989.77     70.40 o 
  11   4   2      306.40      331.27     40.44 o 
  12   4   2      898.40      890.82     60.35 o 
  13   4   2     3278.59     2966.74     93.07 o 
  14   4   2      311.63      367.72     45.49 o 
  15   4   2     1282.60     1266.97     71.77 o 
  16   4   2      488.69      472.05     53.35 o 
  17   4   2     1723.01     1809.56     87.72 o 
  18   4   2        1.67       -9.44     32.71 o 
  19   4   2      684.61      741.26     71.93 o 
  20   4   2      227.35      157.20     59.03 o 
  21   4   2     1059.07     1120.65    126.04 o 
  22   4   2       16.32       55.29     55.56 o 
  23   4   2      138.04      177.29     70.90 o 
  24   4   2       28.51       43.86     61.96 o 
 -26   5   2      756.00      770.33    110.63 o 
 -25   5   2       17.18       45.50     65.77 o 
 -24   5   2      384.54      381.57     82.79 o 
 -23   5   2        8.66        4.95     57.33 o 
 -22   5   2       34.66      -14.18     51.73 o 
 -21   5   2        0.93       13.27     51.03 o 
 -20   5   2     1425.55     1503.45    100.45 o 
 -19   5   2        0.74      -11.32     45.26 o 
 -18   5   2     1362.99     1410.88     92.18 o 
 -17   5   2      277.11      249.65     50.32 o 
 -16   5   2      490.46      621.16     65.79 o 
 -15   5   2      407.34      371.99     51.82 o 
 -14   5   2     4361.14     4235.56    127.41 o 
 -13   5   2       69.93       71.36     28.39 o 
 -12   5   2     8048.48     8190.10    147.46 o 
 -11   5   2     3985.06     4169.25     83.93 o 
 -10   5   2      580.83      489.15     34.31 o 
  -9   5   2     6081.82     6166.23    101.73 o 
  -8   5   2    18006.01    17392.53    203.59 o 
  -7   5   2     1470.38     1652.19     49.81 o 
  -6   5   2    14044.95    13164.11    197.87 o 
  -5   5   2        9.40       16.20     16.36 o 
  -4   5   2        4.94      -17.86     13.50 o 
  -3   5   2     6437.62     6674.60    109.10 o 
  -2   5   2    22790.16    21833.21    233.77 o 
  -1   5   2      484.29      509.93     29.30 o 
   0   5   2    29906.53    29129.46    296.12 o 
   1   5   2     6964.45     6923.99    101.94 o 
   2   5   2       53.95       68.05     17.31 o 
   3   5   2      260.43      264.39     23.75 o 
   4   5   2    20275.80    20362.85    225.53 o 
   5   5   2     2000.65     1879.32     51.12 o 
   6   5   2    15680.13    15573.71    256.26 o 
   7   5   2      612.30      616.81     42.76 o 
   8   5   2       14.08       22.91     22.24 o 
   9   5   2       93.21       87.20     26.25 o 
  10   5   2     4632.11     4486.85    107.21 o 
  11   5   2      205.49      211.34     36.50 o 
  12   5   2     4524.58     4256.08    121.93 o 
  13   5   2       86.25      104.72     34.00 o 
  14   5   2      527.70      471.55     50.31 o 
  15   5   2       65.58       30.78     31.47 o 
  16   5   2     3001.24     2790.84    143.26 o 
  17   5   2       29.89       92.37     38.91 o 
  18   5   2     2087.26     2453.42    105.15 o 
  19   5   2        0.84       24.90     43.67 o 
  20   5   2      467.14      464.57     69.08 o 
  21   5   2      489.74      383.24    102.65 o 
  22   5   2      649.09      798.91    105.22 o 
  23   5   2      126.18      155.26     67.66 o 
  24   5   2      175.98      231.72     76.91 o 
 -25   6   2       46.37      111.05    102.91 o 
 -24   6   2        5.29      -59.85     56.73 o 
 -23   6   2      632.97      570.78     93.76 o 
 -22   6   2       16.12      -16.01     45.07 o 
 -21   6   2      179.60      135.52     52.74 o 
 -20   6   2      485.50      412.25     66.33 o 
 -19   6   2       31.67       30.77     42.25 o 
 -18   6   2      864.02      856.48     83.97 o 
 -17   6   2     2804.58     2584.14    117.42 o 
 -16   6   2        1.05       14.74     36.21 o 
 -15   6   2      807.07      700.19     67.28 o 
 -14   6   2      514.15      511.83     59.35 o 
 -13   6   2      109.48      159.36     40.80 o 
 -12   6   2       65.35        1.50     29.99 o 
 -11   6   2     8038.70     7654.34    142.40 o 
 -10   6   2     1388.33     1492.64     73.33 o 
  -9   6   2     1312.40     1193.49     49.09 o 
  -8   6   2     4348.38     4522.13     88.29 o 
  -7   6   2      113.71      113.62     22.64 o 
  -6   6   2      440.86      517.56     34.13 o 
  -5   6   2     6031.94     6004.82    100.92 o 
  -4   6   2     1081.79     1064.83     43.55 o 
  -3   6   2     8949.52     8807.91    127.16 o 
  -2   6   2       15.42        5.22     16.65 o 
  -1   6   2     1585.41     1654.39     51.30 o 
   0   6   2      883.38      866.67     60.54 o 
   1   6   2     7722.76     6939.61    108.89 o 
   2   6   2     5452.74     5908.51    117.02 o 
   3   6   2    27627.82    27855.86    298.06 o 
   4   6   2     2855.68     2695.21     84.10 o 
   5   6   2      399.94      433.24     32.28 o 
   6   6   2     5309.63     5072.04     93.24 o 
   7   6   2     5760.23     5743.91    118.63 o 
   8   6   2      103.84      198.51     33.00 o 
   9   6   2     4031.91     4024.68    158.68 o 
  10   6   2      388.87      417.43     44.11 o 
  11   6   2       27.31       67.63     31.09 o 
  12   6   2      223.83      158.66     38.55 o 
  13   6   2     4422.67     4341.63    118.41 o 
  14   6   2      229.80      262.67     49.45 o 
  15   6   2      189.31      190.43     43.75 o 
  16   6   2       24.17       41.39     34.41 o 
  17   6   2      187.41      178.97     49.58 o 
  18   6   2      288.52      293.77     68.93 o 
  19   6   2      551.53      748.80     81.92 o 
  20   6   2        6.71      -30.97     47.06 o 
  21   6   2     1312.53     1132.11    117.79 o 
  22   6   2       57.34       57.21     83.00 o 
  23   6   2       42.56       -3.95     85.61 o 
 -24   7   2      399.98      658.60    158.54 o 
 -23   7   2       64.92        7.06     59.03 o 
 -22   7   2       16.23       24.68     51.29 o 
 -21   7   2       34.36      -43.65     45.48 o 
 -20   7   2      820.63      926.33     88.69 o 
 -19   7   2       39.56        6.06     42.70 o 
 -18   7   2      381.91      319.34     59.73 o 
 -17   7   2       48.28       26.96     39.91 o 
 -16   7   2      249.06      232.79     50.97 o 
 -15   7   2      102.49       73.33     40.10 o 
 -14   7   2     4132.81     4279.15    137.10 o 
 -13   7   2       23.70       39.94     34.55 o 
 -12   7   2     1715.22     1846.81     92.39 o 
 -11   7   2        0.52       17.52     31.44 o 
 -10   7   2      110.31      103.41     35.43 o 
  -9   7   2       53.58       39.40     30.53 o 
  -8   7   2     3668.19     3763.71     85.47 o 
  -7   7   2       86.46       52.86     27.83 o 
  -6   7   2     2708.84     2557.38     99.02 o 
  -5   7   2     1199.33     1280.81     51.21 o 
  -4   7   2      125.16      122.99     27.63 o 
  -3   7   2       64.17       81.43     25.20 o 
  -2   7   2      596.27      630.47     43.36 o 
  -1   7   2       17.51       -0.33     19.19 o 
   0   7   2     2538.49     2501.94     75.01 o 
   1   7   2      678.73      764.90     41.69 o 
   2   7   2      119.80      147.30     25.48 o 
   3   7   2      100.53      109.65     24.74 o 
   4   7   2    13382.99    13645.99    182.43 o 
   5   7   2     2093.73     2384.92     77.38 o 
   6   7   2     5686.47     6243.15    112.19 o 
   7   7   2       13.03       -4.31     24.52 o 
   8   7   2        3.80       26.66     26.28 o 
   9   7   2       95.02      108.63     32.64 o 
  10   7   2     3104.83     3032.59    108.72 o 
  11   7   2       39.85       58.49     31.78 o 
  12   7   2     1513.05     1508.12     77.45 o 
  13   7   2      198.63      192.79     41.30 o 
  14   7   2      985.74     1039.10     71.60 o 
  15   7   2       17.44       83.43     44.12 o 
  16   7   2     3413.59     3632.57    172.76 o 
  17   7   2       30.24       95.46     72.80 o 
  18   7   2      577.86      502.76     95.67 o 
  19   7   2       35.80       66.42     61.73 o 
  20   7   2       11.07      -26.68     54.16 o 
  21   7   2      123.10      106.14     95.56 o 
  22   7   2      187.05      127.18    229.42 o 
 -23   8   2      323.85      266.06     97.87 o 
 -22   8   2       14.72      -62.41     47.29 o 
 -21   8   2      162.69      141.67     57.28 o 
 -20   8   2       76.61      -12.52     45.80 o 
 -19   8   2      217.25      142.84     58.03 o 
 -18   8   2       53.02       21.02     43.32 o 
 -17   8   2      765.78      819.05     81.30 o 
 -16   8   2        1.34       20.23     50.00 o 
 -15   8   2      508.29      499.72     78.83 o 
 -14   8   2      385.28      212.89     50.09 o 
 -13   8   2      155.63      188.31     49.17 o 
 -12   8   2        9.60      -32.11     34.81 o 
 -11   8   2     2412.26     2472.80    107.43 o 
 -10   8   2       32.95      -25.85     36.92 o 
  -9   8   2     1420.92     1279.64     77.32 o 
  -8   8   2       56.85       72.77     27.80 o 
  -7   8   2      668.95      706.28     52.64 o 
  -6   8   2        5.15       -5.47     22.68 o 
  -5   8   2     1340.68     1376.94     60.46 o 
  -4   8   2        1.09      -23.04     19.63 o 
  -3   8   2     2171.95     2101.34     67.09 o 
  -2   8   2      130.76      187.20     29.56 o 
  -1   8   2      202.92      170.75     28.66 o 
   0   8   2      159.09      123.93     33.88 o 
   1   8   2     4008.89     3887.13     87.98 o 
   2   8   2        3.53       -9.84     21.26 o 
   3   8   2     5841.16     5398.67    112.72 o 
   4   8   2     1595.34     1666.33     70.67 o 
   5   8   2      838.85      877.88     56.25 o 
   6   8   2      971.99     1153.48     98.58 o 
   7   8   2     4228.77     4392.01    119.56 o 
   8   8   2       71.13       62.76     30.47 o 
   9   8   2     2211.30     2309.19     88.57 o 
  10   8   2        5.47      -15.42     36.46 o 
  11   8   2       10.86        2.55     61.01 o 
  12   8   2       40.02       65.78     41.61 o 
  13   8   2     3109.97     3363.74    189.97 o 
  14   8   2        1.08      -31.08     48.93 o 
  15   8   2     2613.53     2907.74    161.22 o 
  16   8   2        8.80      -64.47     48.21 o 
  17   8   2      144.37       96.29     64.10 o 
  18   8   2       57.69       55.73     63.70 o 
  19   8   2      597.72      548.56     96.48 o 
  20   8   2       56.38       11.86    109.63 o 
  21   8   2      282.76      417.66    118.41 o 
 -22   9   2      169.17      105.76     60.76 o 
 -21   9   2       48.41       16.79     51.20 o 
 -20   9   2      703.75      682.02     87.19 o 
 -19   9   2        1.24        6.05     48.54 o 
 -18   9   2      116.12      302.02     96.95 o 
 -17   9   2       25.22      101.28     48.95 o 
 -16   9   2      958.91      947.57     89.22 o 
 -15   9   2       13.77       81.81     44.76 o 
 -14   9   2      241.07      188.98     73.07 o 
 -13   9   2        0.83        3.32     35.96 o 
 -12   9   2     1081.59     1057.87    112.50 o 
 -11   9   2      245.72      236.23     50.12 o 
 -10   9   2      311.21      241.67     47.76 o 
  -9   9   2       13.39      -10.14     33.24 o 
  -8   9   2     4323.90     4266.43    154.19 o 
  -7   9   2        4.55      -17.48     28.52 o 
  -6   9   2      892.13      952.97     56.48 o 
  -5   9   2      576.08      544.74     44.90 o 
  -4   9   2     1558.40     1570.60     64.38 o 
  -3   9   2      333.33      339.20     38.04 o 
  -2   9   2      801.27      911.27     51.80 o 
  -1   9   2     1110.34     1198.97     57.66 o 
   0   9   2     1523.59     1655.78     81.47 o 
   1   9   2      361.99      383.15     39.86 o 
   2   9   2       70.87       88.25     28.18 o 
   3   9   2      151.11       87.45     36.02 o 
   4   9   2     7875.14     8013.22    160.58 o 
   5   9   2        9.60       15.80     36.12 o 
   6   9   2     6749.21     6606.18    180.70 o 
   7   9   2       10.67      -40.73     34.63 o 
   8   9   2      215.57      162.51     46.36 o 
   9   9   2      415.97      466.92     76.74 o 
  10   9   2     1906.63     1975.08    107.02 o 
  11   9   2        3.76      -10.14     45.64 o 
  12   9   2     1714.21     1548.97    221.54 o 
  13   9   2        0.74       92.24     55.72 o 
  14   9   2      177.28       94.24     60.40 o 
  15   9   2       12.68      -12.11     50.69 o 
  16   9   2      333.95      423.57     83.57 o 
  17   9   2       47.83       51.49     60.53 o 
  18   9   2      727.83      723.79    104.90 o 
  19   9   2        1.67       31.98     67.61 o 
  20   9   2       23.19       -5.53     68.32 o 
 -20  10   2        9.37       -2.16     62.24 o 
 -19  10   2      168.29      126.35     83.79 o 
 -18  10   2       47.98       25.13     60.52 o 
 -17  10   2     1078.83     1178.63    107.17 o 
 -16  10   2       66.00       58.44     48.13 o 
 -15  10   2       97.37       79.12     48.38 o 
 -14  10   2      111.94       74.50     49.26 o 
 -13  10   2      486.06      485.59     66.02 o 
 -12  10   2        0.89        2.10     37.61 o 
 -11  10   2      824.50      838.17     77.20 o 
 -10  10   2       17.62       26.72     38.16 o 
  -9  10   2     1181.78     1131.52     82.83 o 
  -8  10   2      152.09       84.01     40.67 o 
  -7  10   2        2.27       27.01     35.96 o 
  -6  10   2       17.18      -42.39     28.26 o 
  -5  10   2     4789.17     4867.19    124.69 o 
  -4  10   2      924.64      953.29     57.86 o 
  -3  10   2     2024.08     2054.77     75.91 o 
  -2  10   2      135.85      110.82     32.97 o 
  -1  10   2      271.32      268.87     39.29 o 
   0  10   2      301.83      247.40     44.16 o 
   1  10   2     5032.05     4852.26    171.90 o 
   2  10   2       13.04       -9.60     31.72 o 
   3  10   2     3901.23     4097.10    120.43 o 
   4  10   2     1139.40     1159.05    106.95 o 
   5  10   2      843.39      909.10    101.74 o 
   6  10   2       11.73       32.59     42.00 o 
   7  10   2     3955.33     4262.56    174.76 o 
   8  10   2      103.52      140.24     48.90 o 
   9  10   2     1608.82     1893.96    129.33 o 
  10  10   2       14.62       -3.99     48.86 o 
  11  10   2        8.82       73.77     54.80 o 
  12  10   2       27.68      121.92     60.12 o 
  13  10   2     1309.58     1448.94    182.09 o 
  14  10   2        0.85      -65.72     59.76 o 
  15  10   2      698.40      702.21    102.07 o 
  16  10   2       27.86       88.36     66.24 o 
  17  10   2        2.40      -44.81     60.38 o 
  18  10   2       30.39        7.87     64.37 o 
 -18  11   2      166.27      103.37     69.61 o 
 -17  11   2       57.35       85.94     93.85 o 
 -16  11   2       20.06       18.33     60.25 o 
 -15  11   2        8.11        0.38     61.78 o 
 -14  11   2      183.96      210.62     70.49 o 
 -13  11   2      260.30      264.40     98.91 o 
 -12  11   2       18.48       66.49     45.25 o 
 -11  11   2        0.52      -30.76     41.83 o 
 -10  11   2      500.77      480.95    108.83 o 
  -9  11   2      183.10      157.67     47.04 o 
  -8  11   2      357.95      380.31     57.21 o 
  -7  11   2      457.47      486.93     62.81 o 
  -6  11   2      229.88      211.73     48.28 o 
  -5  11   2      332.60      293.59     52.50 o 
  -4  11   2      211.59       94.44     43.35 o 
  -3  11   2      292.22      287.30     66.23 o 
  -2  11   2     2524.29     2613.31    100.12 o 
  -1  11   2       55.59       51.46     35.83 o 
   0  11   2      740.76      821.93    112.62 o 
   1  11   2        0.05      -34.71     31.74 o 
   2  11   2      267.86      235.87     44.70 o 
   3  11   2     1145.72     1235.25    120.93 o 
   4  11   2     1738.19     1964.10    104.92 o 
   5  11   2       61.15        4.52     39.37 o 
   6  11   2      141.55       87.94     43.95 o 
   7  11   2      294.11      226.66     68.11 o 
   8  11   2       35.07       49.08     55.00 o 
   9  11   2       30.10      -16.83     50.58 o 
  10  11   2      391.70      612.57    130.27 o 
  11  11   2       43.48        0.99     64.97 o 
  12  11   2     1174.98      858.68    107.39 o 
  13  11   2       10.39       15.50     55.98 o 
  14  11   2       90.58        7.78     58.51 o 
  15  11   2      185.76      185.35     77.86 o 
  16  11   2      308.62      241.96     81.72 o 
 -16  12   2       42.06       38.49     69.70 o 
 -15  12   2       62.93      -26.19     61.90 o 
 -14  12   2       19.09       23.77     92.93 o 
 -13  12   2        1.47      -56.39     73.48 o 
 -12  12   2       82.15      -14.78     71.47 o 
 -11  12   2      273.45      240.60     99.79 o 
 -10  12   2       85.31      107.75     75.62 o 
  -9  12   2      113.25      -57.57     61.73 o 
  -8  12   2       32.08       72.74     74.87 o 
  -7  12   2        2.47        5.25    138.32 o 
  -6  12   2        2.78      -21.83     45.29 o 
  -5  12   2      412.91      427.78     83.80 o 
  -4  12   2       67.94        3.79     40.32 o 
  -3  12   2      499.48      562.78    127.82 o 
  -2  12   2       40.05       -2.40     38.38 o 
  -1  12   2       10.98       -6.65     39.43 o 
   0  12   2      238.08      261.19     48.84 o 
   1  12   2      650.28      568.72     60.44 o 
   2  12   2      237.64      154.22     48.96 o 
   3  12   2      572.91      544.03     69.21 o 
   4  12   2      424.75      552.60     86.85 o 
   5  12   2      113.00       13.60     75.93 o 
   6  12   2       32.62      -17.78     50.59 o 
   7  12   2      445.10      259.44     77.92 o 
   8  12   2       13.13      126.27     80.51 o 
   9  12   2      144.69      217.94     82.99 o 
  10  12   2        3.31      -20.49     57.92 o 
  11  12   2      132.97       81.76     64.23 o 
  12  12   2        6.32      -39.29     98.75 o 
  13  12   2      122.96      117.89     74.12 o 
  14  12   2      192.53      223.93     79.31 o 
 -13  13   2      168.53      173.68    136.27 o 
 -12  13   2        1.52      -12.27     73.40 o 
 -11  13   2       42.39      103.94     90.85 o 
 -10  13   2       79.44      245.73     97.09 o 
  -9  13   2       28.12       25.06     78.63 o 
  -8  13   2      216.11      265.26    231.17 o 
  -7  13   2        3.06      -40.93     72.44 o 
  -6  13   2       41.71       38.28     67.34 o 
  -5  13   2      111.15      127.76     80.48 o 
  -4  13   2       10.20       -9.85     64.57 o 
  -3  13   2        7.52        2.81     50.34 o 
  -2  13   2      177.30      153.28     62.21 o 
  -1  13   2       58.02      121.01     61.73 o 
   0  13   2      191.29      152.89     61.00 o 
   1  13   2       11.54        0.69     50.53 o 
   2  13   2      179.92      215.03     55.38 o 
   3  13   2      134.55       71.48     57.60 o 
   4  13   2       37.43       13.25     56.47 o 
   5  13   2      441.29      622.15    140.18 o 
   6  13   2       39.72      -48.39     71.83 o 
   7  13   2       10.95       51.84     63.54 o 
   8  13   2        0.01       -3.05     62.20 o 
   9  13   2        7.13       52.70     65.70 o 
  10  13   2       39.06      -27.91     78.71 o 
  11  13   2       27.39      125.35     72.60 o 
  -9  14   2       10.82      -58.87     73.46 o 
  -8  14   2       57.10       66.04     96.20 o 
  -7  14   2       33.02       92.72     86.33 o 
  -6  14   2        2.55       98.73     80.00 o 
  -5  14   2       89.64      139.23     83.01 o 
  -4  14   2      116.91      131.26     80.05 o 
  -3  14   2       32.79       31.33     71.91 o 
  -2  14   2        0.12       10.38     68.70 o 
  -1  14   2        3.30       32.42     71.35 o 
   0  14   2      229.87      224.84     92.47 o 
   1  14   2        2.81      -56.82     97.65 o 
   2  14   2       82.99       28.03    118.52 o 
   3  14   2       11.10     -142.89     99.48 o 
   4  14   2        1.26      -19.80     70.56 o 
   5  14   2        0.01       27.00     79.67 o 
   6  14   2       26.10       97.03     70.70 o 
   7  14   2        0.77       30.13     66.19 o 
 -27   1   3        5.54       69.13     73.88 o 
 -26   1   3        5.10      -87.65     60.92 o 
 -25   1   3        3.62       50.57     69.66 o 
 -24   1   3       20.73       45.40     51.86 o 
 -23   1   3       20.70       39.06     53.78 o 
 -22   1   3      142.97      181.79     59.75 o 
 -21   1   3       26.27       29.50     47.04 o 
 -20   1   3      808.44      750.68     71.43 o 
 -19   1   3      523.19      442.87     56.70 o 
 -18   1   3       55.69       41.31     33.11 o 
 -17   1   3      786.07      858.80     64.31 o 
 -16   1   3      454.97      484.61     50.94 o 
 -15   1   3        0.05      -35.28     23.52 o 
 -14   1   3       42.01        7.76     25.44 o 
 -13   1   3     2104.07     2258.72     76.28 o 
 -12   1   3      138.86      177.87     34.63 o 
 -11   1   3      201.24      128.52     25.17 o 
 -10   1   3     2876.07     2905.05     73.81 o 
  -9   1   3     2072.00     2270.97     61.39 o 
  -8   1   3     4299.22     4296.49    129.10 o 
  -7   1   3     3080.41     3335.45     67.43 o 
  -6   1   3     3330.63     3430.56     80.69 o 
  -5   1   3    20629.00    20383.20    283.39 o 
  -4   1   3     6112.33     6268.07    143.78 o 
  -3   1   3     6238.39     5776.98     97.62 o 
  -2   1   3     2968.87     2881.94     78.36 o 
  -1   1   3    37344.95    37784.98    421.44 o 
   0   1   3     3008.76     3170.40     68.45 o 
   1   1   3    14435.37    14315.60    184.13 o 
   2   1   3     7221.48     7639.07    100.56 o 
   3   1   3       84.30       67.84     12.50 o 
   4   1   3     3796.41     3955.89     61.71 o 
   5   1   3     2224.20     2342.11     47.70 o 
   6   1   3      306.72      301.40     30.04 o 
   7   1   3       16.57      -18.64     14.36 o 
   8   1   3     2964.84     2878.88     61.00 o 
   9   1   3      119.96      150.65     24.57 o 
  10   1   3       25.72       51.09     18.65 o 
  11   1   3      206.77      174.67     24.72 o 
  12   1   3     1561.51     1735.39     57.17 o 
  13   1   3       95.07      101.82     29.11 o 
  14   1   3        4.22       18.47     26.10 o 
  15   1   3        2.16       -7.48     29.83 o 
  16   1   3      536.82      358.94    102.00 o 
  17   1   3        4.71      -28.92     29.26 o 
  18   1   3        1.64       -9.07     45.36 o 
  19   1   3      307.93      261.79    104.73 o 
  20   1   3       15.33       18.17     40.43 o 
  21   1   3        6.65       36.15     43.56 o 
  22   1   3      259.13      262.06     70.24 o 
  23   1   3       40.33        4.10     44.19 o 
  24   1   3        3.26      -28.01     46.67 o 
 -27   2   3        5.94      -96.07     64.05 o 
 -26   2   3        7.25      -14.77     52.86 o 
 -25   2   3       41.09       13.72     55.39 o 
 -24   2   3       10.62       48.79     75.36 o 
 -23   2   3       16.86       14.06     59.59 o 
 -22   2   3       74.43       90.97     52.82 o 
 -21   2   3      114.84      109.90     56.53 o 
 -20   2   3      260.03      267.49     90.42 o 
 -19   2   3      168.96      124.43     50.48 o 
 -18   2   3       45.29       80.59     35.45 o 
 -17   2   3        2.49        8.60     29.49 o 
 -16   2   3      154.50      105.89     33.03 o 
 -15   2   3      136.25      101.96     31.13 o 
 -14   2   3      485.52      463.87     56.77 o 
 -13   2   3      436.94      376.10     68.49 o 
 -12   2   3     9479.26    10959.90    181.87 o 
 -11   2   3      343.97      354.81     33.43 o 
 -10   2   3     3158.50     3617.84     83.30 o 
  -9   2   3       34.92       29.67     16.57 o 
  -8   2   3     1798.07     1968.27     52.92 o 
  -7   2   3      105.83       84.03     22.80 o 
  -6   2   3     5930.07     6261.11    157.38 o 
  -5   2   3     1130.00     1174.02     45.81 o 
  -4   2   3     8819.42     8900.19    127.83 o 
  -3   2   3        9.60       15.23     12.08 o 
  -2   2   3    10855.83    11261.21    180.30 o 
  -1   2   3    28845.46    30334.60    352.23 o 
   0   2   3    16478.60    16035.28    235.49 o 
   1   2   3     5139.19     4984.92     90.17 o 
   2   2   3      285.36      312.96     26.79 o 
   3   2   3       21.74        4.33     11.66 o 
   4   2   3       26.49       22.90     14.48 o 
   5   2   3      123.32      111.84     19.59 o 
   6   2   3      486.74      366.26     32.14 o 
   7   2   3     2266.62     2613.41     92.01 o 
   8   2   3      117.93       84.94     22.40 o 
   9   2   3     8537.89     8729.38    145.12 o 
  10   2   3      547.00      539.81     41.24 o 
  11   2   3       20.25       20.33     22.86 o 
  12   2   3     2225.96     2552.58     80.74 o 
  13   2   3      986.14     1072.29     68.87 o 
  14   2   3      185.57      200.75     36.04 o 
  15   2   3      127.30       88.52     32.69 o 
  16   2   3      449.30      481.90     50.72 o 
  17   2   3      761.46      810.85     71.69 o 
  18   2   3      428.46      350.37     79.97 o 
  19   2   3     1607.14     1648.44    100.89 o 
  20   2   3      379.16      349.85     57.91 o 
  21   2   3      597.85      685.98     77.58 o 
  22   2   3       74.53      100.89     49.21 o 
  23   2   3       10.01       39.81     48.25 o 
  24   2   3       19.26       -5.06     46.90 o 
 -27   3   3        7.43      -70.78     54.99 o 
 -26   3   3       73.15       92.58    112.40 o 
 -25   3   3       72.34      -13.73     57.23 o 
 -24   3   3      202.99      305.60     83.62 o 
 -23   3   3      130.30        6.81     74.30 o 
 -22   3   3     1460.42     1343.29    116.46 o 
 -21   3   3      342.62      229.32     64.27 o 
 -20   3   3      270.50      376.09     71.48 o 
 -19   3   3       70.73       15.48     44.45 o 
 -18   3   3      756.06      766.29     80.88 o 
 -17   3   3      164.22      152.23     57.35 o 
 -16   3   3      197.36      223.61     39.80 o 
 -15   3   3        3.36       25.12     26.93 o 
 -14   3   3       45.93       43.63     26.10 o 
 -13   3   3      688.33      668.20     53.19 o 
 -12   3   3      101.71      136.97     33.65 o 
 -11   3   3     6021.87     7011.18    120.49 o 
 -10   3   3       14.50       12.05     16.91 o 
  -9   3   3    11744.09    12648.25    198.85 o 
  -8   3   3     6840.04     6628.96    103.05 o 
  -7   3   3       10.45       -4.22     13.45 o 
  -6   3   3       51.47       40.45     15.56 o 
  -5   3   3     3988.12     4018.03     82.61 o 
  -4   3   3    34403.62    34483.54    360.92 o 
  -3   3   3     9419.80     9603.98    121.43 o 
  -2   3   3    19003.81    18921.78    215.93 o 
  -1   3   3     2729.31     2856.47     66.04 o 
   0   3   3       22.98       17.10     17.67 o 
   1   3   3      286.87      288.40     35.05 o 
   2   3   3    11252.35    10869.65    139.98 o 
   3   3   3       13.49       10.76     13.18 o 
   4   3   3      535.53      501.11     43.01 o 
   5   3   3     8097.49     7845.43    121.59 o 
   6   3   3     2558.70     2624.53     66.50 o 
   7   3   3      965.85      911.97     44.80 o 
   8   3   3       27.59       36.24     22.14 o 
   9   3   3      473.20      523.72     40.63 o 
  10   3   3       17.82       17.63     21.16 o 
  11   3   3      557.57      569.11     46.06 o 
  12   3   3      409.58      403.81     42.49 o 
  13   3   3      172.95      200.08     44.05 o 
  14   3   3       78.33       57.67     30.74 o 
  15   3   3       26.62       -7.63     29.96 o 
  16   3   3      169.31      112.63     50.08 o 
  17   3   3       47.54      -23.97     30.52 o 
  18   3   3      221.64      189.40     48.64 o 
  19   3   3       73.80       18.34     53.91 o 
  20   3   3      102.89       51.19     43.11 o 
  21   3   3       53.28       31.31     44.23 o 
  22   3   3        1.77       10.15     43.48 o 
  23   3   3      142.88        6.64     56.35 o 
  24   3   3       49.20       22.48     74.74 o 
 -26   4   3       10.36       92.04     65.26 o 
 -25   4   3      250.68      295.43     77.59 o 
 -24   4   3       87.18      -19.47     77.82 o 
 -23   4   3       28.63       22.83     51.95 o 
 -22   4   3      153.78      180.84     90.55 o 
 -21   4   3      222.19      269.46     64.78 o 
 -20   4   3        4.31       -6.42     44.50 o 
 -19   4   3     1221.15     1032.07     96.35 o 
 -18   4   3       10.23      -41.30     37.70 o 
 -17   4   3      396.30      356.74     59.28 o 
 -16   4   3      254.55      239.27     50.32 o 
 -15   4   3       14.99       51.98     33.47 o 
 -14   4   3      130.25      154.30     37.90 o 
 -13   4   3      435.24      425.05     32.43 o 
 -12   4   3       41.32       50.99     26.16 o 
 -11   4   3      209.35      236.31     25.30 o 
 -10   4   3     5935.79     6389.94    100.47 o 
  -9   4   3     1536.28     1703.96     47.61 o 
  -8   4   3      442.27      465.56     26.60 o 
  -7   4   3     4398.59     4439.17     73.65 o 
  -6   4   3     4299.49     4449.09     88.35 o 
  -5   4   3     2253.26     2252.38     58.74 o 
  -4   4   3      130.51      168.59     17.94 o 
  -3   4   3    18266.38    18273.96    195.10 o 
  -2   4   3      214.50      224.71     23.13 o 
  -1   4   3    20179.11    20107.88    210.24 o 
   0   4   3      262.11      297.62     20.59 o 
   1   4   3     9434.99     9488.62    118.33 o 
   2   4   3     9569.24     9325.92    131.20 o 
   3   4   3     3397.61     3296.17     69.94 o 
   4   4   3     1638.01     1528.73     60.35 o 
   5   4   3      350.91      400.11     31.83 o 
   6   4   3     2438.52     2591.15     69.42 o 
   7   4   3      875.71     1040.26     49.73 o 
   8   4   3      399.81      365.30     36.36 o 
   9   4   3     3103.85     3120.91     84.37 o 
  10   4   3        7.38      -22.62     21.07 o 
  11   4   3       28.48        6.54     27.50 o 
  12   4   3      203.16      152.10     33.71 o 
  13   4   3      376.11      387.39     44.88 o 
  14   4   3      349.40      373.24     46.28 o 
  15   4   3     2757.27     2554.15     95.42 o 
  16   4   3     1300.17     1287.55     76.38 o 
  17   4   3      655.26      595.53     60.24 o 
  18   4   3        6.32      -20.01     33.57 o 
  19   4   3       12.88        8.21     39.50 o 
  20   4   3      776.11      855.15     83.80 o 
  21   4   3       27.34      -24.64     49.45 o 
  22   4   3        6.35      -15.83     76.08 o 
  23   4   3       83.24       -9.49     57.41 o 
 -26   5   3       21.48      -13.22     58.45 o 
 -25   5   3        1.06      -22.87     50.40 o 
 -24   5   3      279.09      295.11     80.21 o 
 -23   5   3       43.11      -23.14     50.16 o 
 -22   5   3      830.60      832.59    100.54 o 
 -21   5   3      128.08      127.84     59.73 o 
 -20   5   3      348.22      346.23    112.56 o 
 -19   5   3      437.48      462.78     72.98 o 
 -18   5   3     1321.06     1371.95     91.78 o 
 -17   5   3       33.98       34.80     37.48 o 
 -16   5   3      534.17      379.36     54.29 o 
 -15   5   3        2.44      -44.54     29.70 o 
 -14   5   3       98.93      147.05     39.11 o 
 -13   5   3        5.47       16.97     29.80 o 
 -12   5   3       91.33       80.28     22.68 o 
 -11   5   3     3086.22     2822.48     67.05 o 
 -10   5   3     1231.68     1024.97     49.95 o 
  -9   5   3     3625.55     3419.08     71.01 o 
  -8   5   3      562.32      662.95     36.13 o 
  -7   5   3    10467.44    10844.03    141.90 o 
  -6   5   3      102.01      167.33     21.24 o 
  -5   5   3       97.10       58.43     22.53 o 
  -4   5   3     3855.18     3482.68     67.23 o 
  -3   5   3        0.11       -0.67     14.09 o 
  -2   5   3     1713.55     1790.47     72.12 o 
  -1   5   3     4266.74     4449.51     79.15 o 
   0   5   3       12.57       34.07     18.53 o 
   1   5   3     7375.00     7869.97    110.85 o 
   2   5   3      104.17      119.74     18.86 o 
   3   5   3      392.72      407.94     27.24 o 
   4   5   3      548.54      518.32     35.92 o 
   5   5   3     7302.62     7165.46    124.91 o 
   6   5   3     2057.65     1843.10     63.57 o 
   7   5   3      896.42      815.48     48.49 o 
   8   5   3     1223.79     1120.28     90.38 o 
   9   5   3      723.87      847.14     53.36 o 
  10   5   3     2042.13     2186.64     79.66 o 
  11   5   3      302.14      254.79     40.41 o 
  12   5   3       81.97       53.07     30.52 o 
  13   5   3      407.00      473.62     77.13 o 
  14   5   3     1109.55      990.01     66.78 o 
  15   5   3       75.51       49.69     34.35 o 
  16   5   3       42.76       62.55     36.02 o 
  17   5   3     1103.47     1250.95     80.16 o 
  18   5   3       59.11       64.86     39.93 o 
  19   5   3        9.16      -10.21     35.95 o 
  20   5   3       43.81       79.62    100.74 o 
  21   5   3      122.32      203.17    103.26 o 
  22   5   3       34.49       23.05     72.20 o 
  23   5   3       32.56       40.79     82.02 o 
 -25   6   3      144.40       30.12     62.48 o 
 -24   6   3       20.14      -42.83     51.54 o 
 -23   6   3      234.31      190.37     67.97 o 
 -22   6   3      650.60      794.76     97.46 o 
 -21   6   3        7.70        7.75     48.92 o 
 -20   6   3      648.57      784.13     80.92 o 
 -19   6   3      195.28      196.69     51.55 o 
 -18   6   3        4.51      -49.03     32.69 o 
 -17   6   3        1.34        6.62     36.96 o 
 -16   6   3       95.17      125.38     41.57 o 
 -15   6   3      251.52      160.28     43.83 o 
 -14   6   3     1635.18     1537.39    120.50 o 
 -13   6   3      520.31      628.76     66.45 o 
 -12   6   3      455.88      416.00     70.32 o 
 -11   6   3      945.28      808.27     52.05 o 
 -10   6   3      106.55       74.74     22.99 o 
  -9   6   3      468.50      524.02     35.67 o 
  -8   6   3     2755.82     3038.71     82.03 o 
  -7   6   3      885.40      920.29     42.22 o 
  -6   6   3      809.15      919.04     57.94 o 
  -5   6   3     1591.79     1922.61     57.66 o 
  -4   6   3     3617.55     3881.46     77.38 o 
  -3   6   3     8129.50     8825.93    126.62 o 
  -2   6   3      566.35      686.87     44.35 o 
  -1   6   3        8.46       12.50     17.36 o 
   0   6   3        7.81       19.90     16.94 o 
   1   6   3        3.92       22.45     17.17 o 
   2   6   3     6190.79     6769.90    115.02 o 
   3   6   3     4880.77     4954.87     93.11 o 
   4   6   3      446.95      533.73     34.10 o 
   5   6   3       12.44        7.45     17.30 o 
   6   6   3      262.97      313.35     36.04 o 
   7   6   3      108.70       74.59     25.92 o 
   8   6   3      925.34      982.50     60.50 o 
   9   6   3      141.42       81.75     38.31 o 
  10   6   3      826.41      712.35     54.69 o 
  11   6   3      154.57      151.93     34.86 o 
  12   6   3      376.76      283.81     58.01 o 
  13   6   3      263.90      274.87     44.04 o 
  14   6   3      213.87      231.52     53.73 o 
  15   6   3       39.71       61.65     36.87 o 
  16   6   3        7.42       -8.57     34.80 o 
  17   6   3       29.86       18.86     43.61 o 
  18   6   3      181.25      115.73     60.91 o 
  19   6   3        0.16      -59.73     50.65 o 
  20   6   3       44.51       18.27     57.22 o 
  21   6   3       10.38      150.09     90.03 o 
  22   6   3       48.72      109.61     90.02 o 
 -24   7   3      223.67      270.09     80.34 o 
 -23   7   3      140.63      190.80     72.95 o 
 -22   7   3      178.92      293.79    103.64 o 
 -21   7   3       74.87       67.98     50.27 o 
 -20   7   3       13.95       25.01     43.11 o 
 -19   7   3      137.87      109.52     46.30 o 
 -18   7   3      240.17      212.69     52.31 o 
 -17   7   3      553.92      474.12    109.90 o 
 -16   7   3      894.07      968.01     81.55 o 
 -15   7   3      875.75      810.00     74.64 o 
 -14   7   3      174.03      146.74     44.08 o 
 -13   7   3      501.46      495.94     70.67 o 
 -12   7   3     1502.54     1451.05    125.13 o 
 -11   7   3        2.56       38.38     34.29 o 
 -10   7   3     3302.16     3484.23     96.02 o 
  -9   7   3     1302.80     1224.99     61.56 o 
  -8   7   3       54.45       58.48     23.26 o 
  -7   7   3        4.13       -7.07     19.75 o 
  -6   7   3     2283.56     2308.64     66.00 o 
  -5   7   3     1564.57     1526.14     67.95 o 
  -4   7   3     7878.84     7565.67    123.98 o 
  -3   7   3       55.81       26.50     20.37 o 
  -2   7   3      833.12      862.45     48.74 o 
  -1   7   3     4496.51     4804.34     92.18 o 
   0   7   3     3366.97     3278.58     88.38 o 
   1   7   3      135.62       94.70     23.02 o 
   2   7   3      183.80      236.77     38.38 o 
   3   7   3        3.10        9.64     19.01 o 
   4   7   3       42.88       13.12     23.20 o 
   5   7   3      362.66      460.26     36.93 o 
   6   7   3       42.02       47.50     26.73 o 
   7   7   3      632.62      638.03     50.35 o 
   8   7   3      789.81      806.72     55.61 o 
   9   7   3       63.38       78.93     31.83 o 
  10   7   3      116.99      134.74     35.87 o 
  11   7   3      977.71      969.30     79.79 o 
  12   7   3      883.34      960.28     80.47 o 
  13   7   3      134.16      111.22     59.43 o 
  14   7   3      136.32      132.69     52.79 o 
  15   7   3      270.56      370.01     61.63 o 
  16   7   3      193.45      168.96     60.97 o 
  17   7   3       53.16       18.83     55.56 o 
  18   7   3      752.13      691.32    102.03 o 
  19   7   3       40.57       21.23     60.06 o 
  20   7   3       11.88      -63.04     58.98 o 
  21   7   3       46.93       53.33     66.92 o 
 -23   8   3        0.01       46.29     69.27 o 
 -22   8   3      356.16      264.57     75.75 o 
 -21   8   3       35.15        9.95     49.70 o 
 -20   8   3      302.82      293.78     65.28 o 
 -19   8   3      156.46      135.10     54.57 o 
 -18   8   3       11.78      -17.93     41.57 o 
 -17   8   3      220.61      235.82     55.31 o 
 -16   8   3      186.64      191.28     51.39 o 
 -15   8   3     1528.60     1540.71    102.45 o 
 -14   8   3       10.51      -11.80     33.56 o 
 -13   8   3     2771.12     2814.47    117.05 o 
 -12   8   3      107.38       31.96     36.49 o 
 -11   8   3      770.28      736.70     68.12 o 
 -10   8   3       80.50      110.35     37.51 o 
  -9   8   3     1085.18     1243.50     66.16 o 
  -8   8   3      972.79     1130.65     63.24 o 
  -7   8   3     2065.47     2081.30    107.51 o 
  -6   8   3      820.63      860.85     48.25 o 
  -5   8   3        0.98       12.06     22.08 o 
  -4   8   3     1598.61     1667.33     61.21 o 
  -3   8   3     5635.69     5955.76    111.51 o 
  -2   8   3      213.45      190.72     30.12 o 
  -1   8   3       46.18       48.94     33.42 o 
   0   8   3     1177.99     1165.66     52.28 o 
   1   8   3       21.77      -11.74     21.00 o 
   2   8   3     1387.93     1397.91     57.12 o 
   3   8   3     2486.10     2479.81     76.63 o 
   4   8   3      577.06      646.30     51.67 o 
   5   8   3       17.38       75.91     36.44 o 
   6   8   3      698.08      685.36     65.37 o 
   7   8   3       78.87       35.69     36.40 o 
   8   8   3      697.35      770.97    115.42 o 
   9   8   3      569.66      620.22     66.56 o 
  10   8   3     1129.28     1250.72    107.31 o 
  11   8   3      414.92      461.03     74.19 o 
  12   8   3      203.57      151.57     49.94 o 
  13   8   3       40.15       34.14     41.95 o 
  14   8   3      229.58      307.08     75.27 o 
  15   8   3      477.74      535.00     88.88 o 
  16   8   3      368.17      537.11    170.76 o 
  17   8   3      689.76      506.60     90.37 o 
  18   8   3        0.16        0.52     55.21 o 
  19   8   3       35.30        8.96     61.41 o 
  20   8   3       80.87      121.83     73.47 o 
 -22   9   3       76.96       78.48    102.95 o 
 -21   9   3        2.97      -68.51     45.67 o 
 -20   9   3        2.87      -19.25     47.67 o 
 -19   9   3      105.55       54.48     52.01 o 
 -18   9   3      416.30      391.17     66.53 o 
 -17   9   3       27.09       11.97     44.26 o 
 -16   9   3      318.29      430.18     65.22 o 
 -15   9   3        7.24        5.10     40.20 o 
 -14   9   3       22.79       -0.13     38.48 o 
 -13   9   3       20.03       48.16     37.97 o 
 -12   9   3      509.66      609.90     65.54 o 
 -11   9   3      673.93      536.51     62.07 o 
 -10   9   3     2154.18     2298.87    118.29 o 
  -9   9   3      237.45      178.79     45.08 o 
  -8   9   3        6.55       65.04     32.27 o 
  -7   9   3     1388.78     1299.00     69.75 o 
  -6   9   3      202.83      150.59     36.06 o 
  -5   9   3     1006.37     1070.47     63.90 o 
  -4   9   3     2757.60     2766.65     80.47 o 
  -3   9   3      216.33      102.81     35.51 o 
  -2   9   3      116.70       90.78     28.84 o 
  -1   9   3     2438.15     2606.48     77.45 o 
   0   9   3     2133.30     2315.09     87.06 o 
   1   9   3     1004.09     1117.58     68.37 o 
   2   9   3     1514.60     1520.59     96.33 o 
   3   9   3        0.30        3.64     30.42 o 
   4   9   3      253.09      203.13     47.58 o 
   5   9   3      178.17      177.81     45.84 o 
   6   9   3     1025.69     1090.07     80.88 o 
   7   9   3      122.12       53.65     39.84 o 
   8   9   3      729.46      758.45     75.48 o 
   9   9   3        4.59      -27.31     38.01 o 
  10   9   3      162.49      190.60     54.31 o 
  11   9   3      527.10      595.07     71.93 o 
  12   9   3      543.37      639.23     89.09 o 
  13   9   3       64.67      -12.15     49.26 o 
  14   9   3      479.61      343.22     78.38 o 
  15   9   3       31.59        9.57     54.61 o 
  16   9   3        0.21      -23.21     55.97 o 
  17   9   3       62.55       62.70     61.38 o 
  18   9   3      167.39      235.24     80.33 o 
  19   9   3       39.73       52.33     68.25 o 
 -20  10   3       44.85       10.99     71.46 o 
 -19  10   3       77.04       67.45     77.40 o 
 -18  10   3        0.06        7.03     47.78 o 
 -17  10   3       79.83       51.69     48.38 o 
 -16  10   3        2.46       82.74     49.01 o 
 -15  10   3     1020.11      936.11    133.34 o 
 -14  10   3       17.58      -19.32     40.29 o 
 -13  10   3      444.86      506.97     66.45 o 
 -12  10   3       17.16       47.38     40.68 o 
 -11  10   3       26.03      -14.67     35.22 o 
 -10  10   3        3.09      -44.98     35.49 o 
  -9  10   3     1004.48     1145.60     82.05 o 
  -8  10   3      246.70      221.92     47.21 o 
  -7  10   3      347.69      466.68     51.06 o 
  -6  10   3      510.22      417.76     50.43 o 
  -5  10   3       79.39       54.95     40.15 o 
  -4  10   3     1522.20     1591.28    109.83 o 
  -3  10   3      112.28       93.50     35.64 o 
  -2  10   3      251.34      267.34     46.10 o 
  -1  10   3     2173.63     2385.54     93.66 o 
   0  10   3     3605.20     3455.63    121.23 o 
   1  10   3        5.64      -20.54     31.61 o 
   2  10   3     1711.17     1595.53     81.04 o 
   3  10   3      455.48      426.53     57.88 o 
   4  10   3      182.83      174.29     52.00 o 
   5  10   3     3152.24     3262.82    192.90 o 
   6  10   3      296.82      164.21     66.69 o 
   7  10   3       14.29       24.80     40.32 o 
   8  10   3      132.74      105.42     45.54 o 
   9  10   3      313.55      366.67     67.31 o 
  10  10   3      408.77      483.19     82.76 o 
  11  10   3      453.93      480.57    125.19 o 
  12  10   3      195.27      203.76    116.75 o 
  13  10   3       23.15       33.06     57.02 o 
  14  10   3      253.13      459.62     90.63 o 
  15  10   3      257.43      210.60     95.49 o 
  16  10   3       20.37       39.43     63.16 o 
  17  10   3       91.68       64.74     68.80 o 
 -19  11   3      122.59      106.59     74.55 o 
 -18  11   3      160.00      130.71    102.84 o 
 -17  11   3       42.59       72.37     64.79 o 
 -16  11   3      115.14       54.04     53.46 o 
 -15  11   3      109.25       77.07     51.43 o 
 -14  11   3       26.37       21.58     45.62 o 
 -13  11   3      333.23      305.42     71.88 o 
 -12  11   3      638.67      665.34     75.80 o 
 -11  11   3       99.51      134.61     76.02 o 
 -10  11   3       76.15       12.85     89.35 o 
  -9  11   3        3.36      -60.55     40.36 o 
  -8  11   3        3.62      -47.41     45.07 o 
  -7  11   3      352.37      454.87     73.87 o 
  -6  11   3      217.95      187.01     49.15 o 
  -5  11   3        3.92       -2.27     43.84 o 
  -4  11   3      412.63      481.90     62.39 o 
  -3  11   3       37.75       58.90     40.37 o 
  -2  11   3       41.96       97.61     43.51 o 
  -1  11   3      132.17      140.99     59.94 o 
   0  11   3      883.19     1015.18     72.47 o 
   1  11   3      403.04      383.61     52.00 o 
   2  11   3     1279.44     1465.75    136.08 o 
   3  11   3       50.67        3.20     39.98 o 
   4  11   3      291.86      241.78     54.27 o 
   5  11   3      320.09      295.58     58.84 o 
   6  11   3      668.09      677.48     82.66 o 
   7  11   3      303.98      359.66     60.90 o 
   8  11   3      843.83      870.82    115.43 o 
   9  11   3      304.59      333.58     74.37 o 
  10  11   3      155.62      202.30     66.00 o 
  11  11   3      502.32      417.96    126.45 o 
  12  11   3      724.15      788.99    149.45 o 
  13  11   3        4.99      -25.30     56.45 o 
  14  11   3      124.95      231.87     75.12 o 
  15  11   3       71.54        5.40     61.66 o 
  16  11   3       43.44      232.76     89.16 o 
 -16  12   3      265.72      234.59    152.80 o 
 -15  12   3      137.91      109.09    113.64 o 
 -14  12   3       15.15       -3.66     75.31 o 
 -13  12   3        8.19      -54.93    127.20 o 
 -12  12   3       48.91      185.35     86.81 o 
 -11  12   3        0.51      -52.15     48.27 o 
 -10  12   3      179.16      274.50     70.33 o 
  -9  12   3      134.64       74.53     55.46 o 
  -8  12   3       48.30      -50.31     43.03 o 
  -7  12   3      411.61      350.40     69.82 o 
  -6  12   3       16.46      -29.16     45.04 o 
  -5  12   3        4.57       -5.19     39.19 o 
  -4  12   3       33.91      107.29     46.57 o 
  -3  12   3     1352.68     1346.70     94.70 o 
  -2  12   3      264.31      301.44     55.21 o 
  -1  12   3      591.09      536.11     70.45 o 
   0  12   3        0.25       10.34     42.99 o 
   1  12   3       33.93        3.36     42.22 o 
   2  12   3      527.87      504.46     66.11 o 
   3  12   3      734.17      921.69     86.26 o 
   4  12   3      174.36      179.39     54.50 o 
   5  12   3     1509.38     1524.61    106.15 o 
   6  12   3        1.65       93.33     58.39 o 
   7  12   3      138.89       -9.34     69.06 o 
   8  12   3      579.66      681.72     97.80 o 
   9  12   3      527.09      460.97     84.87 o 
  10  12   3      128.61       97.95     66.07 o 
  11  12   3      308.83      304.30     85.25 o 
  12  12   3      131.49       88.45     71.65 o 
  13  12   3        7.89      -45.13     63.58 o 
 -13  13   3      267.49      259.88    105.07 o 
 -12  13   3      186.88       29.75     89.19 o 
 -11  13   3       15.56       67.36     82.49 o 
 -10  13   3      456.91      385.15    119.43 o 
  -9  13   3      111.39       35.45    104.28 o 
  -8  13   3       17.28      -90.55     60.37 o 
  -7  13   3       17.59       53.83     71.08 o 
  -6  13   3      349.59      251.19     89.97 o 
  -5  13   3       10.13        8.03     46.85 o 
  -4  13   3      403.99      427.45     66.11 o 
  -3  13   3        7.07       -1.91     44.53 o 
  -2  13   3       35.02       41.04     46.15 o 
  -1  13   3      116.13      130.68     62.47 o 
   0  13   3      685.73      746.38    123.86 o 
   1  13   3       75.68       62.54     55.94 o 
   2  13   3       90.09      110.89     99.50 o 
   3  13   3      128.52       90.41     53.91 o 
   4  13   3       32.91      106.14     62.44 o 
   5  13   3      157.56      144.84    114.15 o 
   6  13   3      408.69      607.11     95.87 o 
   7  13   3      411.31      435.12     91.29 o 
   8  13   3      908.09     1151.21    155.57 o 
   9  13   3       90.33      112.57     67.14 o 
  10  13   3        0.62       94.81     71.41 o 
  -9  14   3      268.27      174.60     92.05 o 
  -8  14   3       30.24       69.99     81.79 o 
  -7  14   3      149.16      265.28     97.75 o 
  -6  14   3        2.58      152.15     83.19 o 
  -5  14   3        2.65       38.44     70.67 o 
  -4  14   3      142.42      103.46     77.07 o 
  -3  14   3      498.76      663.02    120.62 o 
  -2  14   3       57.17       61.36     82.49 o 
  -1  14   3      464.95      713.47    121.87 o 
   0  14   3       14.97       65.30     77.13 o 
   1  14   3        1.21       25.87     63.05 o 
   2  14   3        5.42      -54.90     67.00 o 
   3  14   3      130.41       43.63    117.00 o 
   4  14   3        3.53      -28.64     78.22 o 
   5  14   3      825.90      778.81    133.51 o 
   6  14   3       13.60       34.52     65.31 o 
 -28   0   4      591.01      630.98    177.02 o 
 -27   0   4       37.51       53.47    105.11 o 
 -26   0   4      548.38      264.00    135.12 o 
 -25   0   4       17.33      127.81    108.01 o 
 -24   0   4      262.41       44.03     87.44 o 
 -23   0   4     1268.72     1471.89    203.98 o 
 -22   0   4      576.10      581.47    153.71 o 
 -21   0   4      331.21      383.60     86.60 o 
 -20   0   4     4550.42     4818.59    224.47 o 
 -19   0   4     1105.59     1019.20    103.89 o 
 -18   0   4     1876.68     1956.91    128.79 o 
 -17   0   4      347.84      379.13     66.19 o 
 -16   0   4     3203.63     3192.58    216.55 o 
 -15   0   4     1898.58     1878.40    159.42 o 
 -14   0   4    27951.13    26619.82    604.17 o 
 -13   0   4       27.52       66.47     35.84 o 
 -12   0   4     4912.82     6152.84    174.25 o 
 -11   0   4    14892.27    15022.19    358.76 o 
 -10   0   4    17861.21    18762.62    356.45 o 
  -9   0   4      109.11       66.59     26.28 o 
  -8   0   4    20201.31    19014.66    343.45 o 
  -7   0   4    52890.81    53651.62    839.81 o 
  -6   0   4    70341.30    69833.78   1064.82 o 
  -5   0   4      205.62      226.37     41.06 o 
  -4   0   4    74048.18    72742.37   1097.63 o 
  -3   0   4    16238.27    17844.46    300.55 o 
  -2   0   4    74959.24    72941.88   1097.97 o 
  -1   0   4    27668.32    27657.88    445.16 o 
   0   0   4   106901.31   102984.04   1537.87 o 
   1   0   4      127.97       86.81     20.32 o 
   2   0   4    92410.53    91195.45   1130.45 o 
   3   0   4    49738.58    49264.94    638.83 o 
   4   0   4     3719.15     3110.96     81.08 o 
   5   0   4     3434.94     3714.71     93.02 o 
   6   0   4    10163.72    10364.36    320.10 o 
   7   0   4     2755.76     2549.38     82.26 o 
   8   0   4     3077.00     2910.04     91.90 o 
   9   0   4     1002.20     1124.22     63.87 o 
  10   0   4    25412.81    24870.00    391.40 o 
  11   0   4      260.31      221.30     47.77 o 
  12   0   4     5385.10     5479.15    210.05 o 
  13   0   4      239.07      244.34    111.82 o 
  14   0   4     1591.29     1331.38    110.49 o 
  15   0   4        3.74      -16.15     41.50 o 
  16   0   4     6436.12     6241.98    232.47 o 
  17   0   4      138.31      178.89     62.73 o 
  18   0   4       28.23      -29.68     48.57 o 
  19   0   4       14.24       44.28     57.76 o 
  20   0   4     1169.88     1176.56    132.33 o 
  21   0   4        1.99      -35.19     53.52 o 
  22   0   4      751.04      789.96    122.16 o 
  23   0   4       99.69       75.01     69.90 o 
  24   0   4      186.47       71.48     80.09 o 
 -28   1   4       58.34      107.54    140.00 o 
 -27   1   4        6.89      -65.26     74.57 o 
 -26   1   4      555.20      616.04    213.12 o 
 -25   1   4      317.96      537.50    108.65 o 
 -24   1   4      376.75      192.69     76.60 o 
 -23   1   4     1574.78     1838.14    127.58 o 
 -22   1   4      192.91      278.43     68.25 o 
 -21   1   4      163.96      130.52     53.93 o 
 -20   1   4     1274.73     1525.91    112.77 o 
 -19   1   4     1152.88     1106.69     74.96 o 
 -18   1   4      296.32      282.36     45.77 o 
 -17   1   4     9368.91     9508.46    235.97 o 
 -16   1   4      458.93      545.38     63.19 o 
 -15   1   4     1140.23     1170.40     63.94 o 
 -14   1   4     3233.07     2944.34     88.66 o 
 -13   1   4    24995.37    25912.82    347.10 o 
 -12   1   4     3055.18     3158.31     84.16 o 
 -11   1   4    26131.32    25284.56    337.94 o 
 -10   1   4      713.31      733.87     39.65 o 
  -9   1   4     2986.15     2922.92     84.52 o 
  -8   1   4      452.47      582.79     31.41 o 
  -7   1   4    15420.40    14855.50    193.28 o 
  -6   1   4      459.85      521.46     43.20 o 
  -5   1   4    13092.73    12356.31    189.61 o 
  -4   1   4       41.60       20.65     17.40 o 
  -3   1   4     7036.95     6942.39     98.64 o 
  -2   1   4     1150.84      984.62     63.82 o 
  -1   1   4    14348.96    13546.87    178.13 o 
   0   1   4       72.01        9.75     14.40 o 
   1   1   4     6610.25     6364.54     98.40 o 
   2   1   4       77.64      117.76     15.52 o 
   3   1   4     1049.16      923.53     30.45 o 
   4   1   4        8.92        9.62     12.41 o 
   5   1   4     7332.74     7001.61     97.36 o 
   6   1   4    10336.12    11658.84    143.66 o 
   7   1   4     5520.92     5313.44     90.10 o 
   8   1   4     7017.22     7159.92    108.45 o 
   9   1   4     2341.98     1978.24     55.18 o 
  10   1   4      978.36      925.17     42.56 o 
  11   1   4      973.62     1000.69     50.62 o 
  12   1   4      130.84      122.99     30.07 o 
  13   1   4    12001.41    12033.72    228.85 o 
  14   1   4      306.38      350.73     42.74 o 
  15   1   4     3075.22     2839.87    110.89 o 
  16   1   4      288.56      245.65     48.88 o 
  17   1   4     3398.71     3294.76    126.20 o 
  18   1   4      303.96      290.38     52.29 o 
  19   1   4     4210.45     4445.33    149.47 o 
  20   1   4      297.98      328.93     63.27 o 
  21   1   4      489.29      467.27     69.47 o 
  22   1   4       42.26       12.56     47.28 o 
  23   1   4       61.48       27.48     48.24 o 
  24   1   4        1.18       51.77     52.43 o 
 -28   2   4      236.59      162.29     99.16 o 
 -27   2   4       34.55       60.32     79.91 o 
 -26   2   4      608.47      808.59    159.57 o 
 -25   2   4       64.53       -8.20     60.07 o 
 -24   2   4      211.28      179.22     66.96 o 
 -23   2   4      653.94      835.50    114.13 o 
 -22   2   4     1098.47     1324.63    112.21 o 
 -21   2   4       75.76       44.11     50.43 o 
 -20   2   4     3612.66     4152.10    159.45 o 
 -19   2   4       17.96       77.70     48.19 o 
 -18   2   4      206.34      170.22     48.84 o 
 -17   2   4     1857.96     2033.44    111.55 o 
 -16   2   4     1746.02     1895.23     80.84 o 
 -15   2   4      267.49      353.57     41.76 o 
 -14   2   4     5555.65     5004.05    143.32 o 
 -13   2   4      396.80      435.92     52.27 o 
 -12   2   4       15.34       38.64     23.02 o 
 -11   2   4      534.01      605.87     39.18 o 
 -10   2   4     5608.81     5327.21    102.28 o 
  -9   2   4      695.24      605.41     36.85 o 
  -8   2   4    10711.63     9679.09    177.37 o 
  -7   2   4      858.69      895.87     54.25 o 
  -6   2   4      988.51      991.03     46.82 o 
  -5   2   4     4454.03     4325.56    116.68 o 
  -4   2   4      361.02      243.88     30.56 o 
  -3   2   4     1839.21     2041.93     64.23 o 
  -2   2   4    10594.29     9764.38    141.28 o 
  -1   2   4     2113.30     2187.93     55.42 o 
   0   2   4      161.73      110.98     19.41 o 
   1   2   4     1211.13     1142.90     47.03 o 
   2   2   4     3712.96     3281.75     61.83 o 
   3   2   4      450.41      433.59     26.57 o 
   4   2   4    26824.63    25804.34    290.04 o 
   5   2   4     2954.77     2948.61     57.22 o 
   6   2   4      394.47      351.72     24.03 o 
   7   2   4       43.79       79.90     17.24 o 
   8   2   4     4136.25     4184.73     92.99 o 
   9   2   4        5.47        6.66     16.27 o 
  10   2   4     4697.93     4050.36     97.95 o 
  11   2   4      208.03      176.58     36.57 o 
  12   2   4     2241.36     2408.09    119.18 o 
  13   2   4      966.48      947.50     61.75 o 
  14   2   4     1470.71     1608.68     75.49 o 
  15   2   4      336.08      234.61     40.12 o 
  16   2   4     5552.71     5401.31    172.03 o 
  17   2   4     1077.51     1060.79     81.06 o 
  18   2   4       33.08       62.90     37.81 o 
  19   2   4      229.27      141.93     65.68 o 
  20   2   4     1858.75     1479.07    102.90 o 
  21   2   4        1.37        6.67     44.54 o 
  22   2   4      554.97      668.68     81.97 o 
  23   2   4       77.46      213.46     57.20 o 
  24   2   4       70.87      106.93     53.68 o 
 -27   3   4       87.31       74.53     78.62 o 
 -26   3   4      250.02      151.61     70.96 o 
 -25   3   4      149.90      153.38     67.94 o 
 -24   3   4      107.44       30.63     55.84 o 
 -23   3   4     3306.50     3320.92    165.46 o 
 -22   3   4      931.34      949.35    162.90 o 
 -21   3   4      704.50      778.44    196.66 o 
 -20   3   4      423.22      425.01    102.26 o 
 -19   3   4     2891.70     3029.35    140.54 o 
 -18   3   4      395.57      460.18     67.83 o 
 -17   3   4     4741.31     4818.52    159.71 o 
 -16   3   4       24.49       52.86     40.96 o 
 -15   3   4      341.79      391.69    117.31 o 
 -14   3   4     1231.28     1191.82     71.09 o 
 -13   3   4     2331.32     2346.58     81.47 o 
 -12   3   4      730.58      802.97     61.79 o 
 -11   3   4     3712.06     3023.84    103.96 o 
 -10   3   4     1393.00     1231.99     53.52 o 
  -9   3   4        7.09       26.10     23.05 o 
  -8   3   4      137.02       86.02     28.16 o 
  -7   3   4      830.71      705.10     39.39 o 
  -6   3   4      555.83      688.19     37.40 o 
  -5   3   4     4281.21     3766.02     78.91 o 
  -4   3   4     3759.35     3586.83     97.06 o 
  -3   3   4      617.69      730.29     27.47 o 
  -2   3   4     8850.42     8951.57    139.25 o 
  -1   3   4      271.23      185.17     23.43 o 
   0   3   4     3462.36     3653.14     81.83 o 
   1   3   4    14101.95    12740.43    188.74 o 
   2   3   4      116.96      116.10     16.52 o 
   3   3   4      591.81      605.64     31.04 o 
   4   3   4      761.62      774.79     50.65 o 
   5   3   4     2136.77     2205.74     70.64 o 
   6   3   4       82.45       77.74     21.58 o 
   7   3   4    14765.00    13862.78    194.88 o 
   8   3   4      804.26      873.20     48.14 o 
   9   3   4      241.35      270.27     33.21 o 
  10   3   4     1604.59     1475.10     65.05 o 
  11   3   4     3838.57     3691.98    120.66 o 
  12   3   4      707.80      773.95     55.50 o 
  13   3   4     6468.10     6717.33    143.89 o 
  14   3   4     1549.14     1529.67     76.34 o 
  15   3   4     1338.09     1353.00     74.83 o 
  16   3   4      186.95      193.62     42.56 o 
  17   3   4      899.31      833.80     76.44 o 
  18   3   4       56.47       48.46     41.74 o 
  19   3   4      821.66      865.25    107.53 o 
  20   3   4      197.76       88.82     69.99 o 
  21   3   4        3.33      -39.54     40.18 o 
  22   3   4       50.85       93.77     51.62 o 
  23   3   4       60.74       84.45     51.46 o 
 -27   4   4      150.76       30.10     66.63 o 
 -26   4   4      321.51      371.38     84.74 o 
 -25   4   4      172.65       74.87     70.97 o 
 -24   4   4      172.41      105.10     61.22 o 
 -23   4   4      402.43      253.76     66.75 o 
 -22   4   4      943.65      916.04     99.56 o 
 -21   4   4      145.54      200.01     60.40 o 
 -20   4   4     3350.39     3145.04    151.14 o 
 -19   4   4     3806.98     3996.61    196.55 o 
 -18   4   4      481.22      413.21    102.68 o 
 -17   4   4      633.94      669.87     75.67 o 
 -16   4   4     3154.64     3280.24    129.55 o 
 -15   4   4      737.28      871.82     76.41 o 
 -14   4   4    13998.06    14171.53    282.83 o 
 -13   4   4     1998.12     1922.19     94.57 o 
 -12   4   4     1080.02     1009.68     41.45 o 
 -11   4   4      166.84      174.80     22.41 o 
 -10   4   4     1625.30     1506.31     43.40 o 
  -9   4   4      183.71      182.16     50.46 o 
  -8   4   4    15829.30    15192.20    202.36 o 
  -7   4   4        6.87        2.36     16.54 o 
  -6   4   4     2668.42     2582.18     64.17 o 
  -5   4   4    16914.04    16765.97    184.45 o 
  -4   4   4    18653.83    18282.99    196.76 o 
  -3   4   4     4083.85     4181.52     73.13 o 
  -2   4   4     1650.16     1472.76     66.07 o 
  -1   4   4     1959.54     1981.86     70.41 o 
   0   4   4    19568.82    18642.37    267.97 o 
   1   4   4     6354.63     6622.30    127.28 o 
   2   4   4     2124.44     1738.36     47.63 o 
   3   4   4      534.76      545.85     31.69 o 
   4   4   4    33527.62    33181.89    369.97 o 
   5   4   4     6271.15     6475.59    140.72 o 
   6   4   4     9750.52    10056.18    156.26 o 
   7   4   4      145.30       98.51     24.62 o 
   8   4   4     2356.16     2289.85     73.67 o 
   9   4   4      370.56      264.51     38.35 o 
  10   4   4    11158.70    11079.45    185.14 o 
  11   4   4      483.80      369.96     42.33 o 
  12   4   4      994.27      973.32     82.34 o 
  13   4   4      394.76      376.63     46.00 o 
  14   4   4       54.57       36.35     52.78 o 
  15   4   4     1263.86     1391.14     83.05 o 
  16   4   4     1439.22     1513.83     90.55 o 
  17   4   4       53.20       -2.56     34.54 o 
  18   4   4      844.29      988.21     85.57 o 
  19   4   4      183.81      191.03     53.30 o 
  20   4   4       37.80       62.81     46.41 o 
  21   4   4       16.64       41.90     46.83 o 
  22   4   4      834.15      862.25    417.25 o 
  23   4   4        1.42       13.91     69.99 o 
 -26   5   4      151.31      151.88     72.30 o 
 -25   5   4      720.53      673.93    100.60 o 
 -24   5   4      218.66      232.31     71.52 o 
 -23   5   4     1648.02     1962.94    139.86 o 
 -22   5   4      168.02      186.21     62.02 o 
 -21   5   4      524.57      522.00     99.98 o 
 -20   5   4      545.63      559.75     78.18 o 
 -19   5   4     1262.03     1422.63    109.95 o 
 -18   5   4       77.81       92.83     49.45 o 
 -17   5   4     5962.42     5573.01    179.31 o 
 -16   5   4     2734.22     2842.80    129.93 o 
 -15   5   4     1334.31     1275.55    106.81 o 
 -14   5   4      711.19      735.78     65.81 o 
 -13   5   4     4388.15     4289.01    110.80 o 
 -12   5   4       18.60       -4.12     22.56 o 
 -11   5   4    13584.27    12510.13    191.29 o 
 -10   5   4      796.01      833.00     58.66 o 
  -9   5   4     7228.20     6605.18    124.24 o 
  -8   5   4      573.00      477.49     28.26 o 
  -7   5   4     6831.22     6696.94    128.05 o 
  -6   5   4     7893.51     7705.31    110.68 o 
  -5   5   4    18246.91    17869.28    201.72 o 
  -4   5   4     4671.43     4904.63     81.85 o 
  -3   5   4     5922.51     5555.74     87.93 o 
  -2   5   4     9683.00     9853.83    128.66 o 
  -1   5   4     6117.70     5604.01     87.60 o 
   0   5   4      810.38      799.80     36.08 o 
   1   5   4    23443.71    23058.59    271.16 o 
   2   5   4     3359.64     3615.61     76.37 o 
   3   5   4    24680.09    24126.72    287.90 o 
   4   5   4     8129.75     7791.03    129.73 o 
   5   5   4     4245.61     4276.21     93.30 o 
   6   5   4     2021.80     2057.00     93.06 o 
   7   5   4    18604.47    17507.45    257.42 o 
   8   5   4        0.64        1.50     23.47 o 
   9   5   4     1652.42     1725.04     71.38 o 
  10   5   4     2581.36     2458.32     85.46 o 
  11   5   4      779.81      850.72     59.19 o 
  12   5   4      104.27       69.98     32.87 o 
  13   5   4     3893.37     3854.75    125.77 o 
  14   5   4       79.79       49.18     34.20 o 
  15   5   4     2455.17     2416.36    109.53 o 
  16   5   4      605.24      613.98     59.97 o 
  17   5   4      204.41      262.87     48.48 o 
  18   5   4      459.94      429.24     65.60 o 
  19   5   4     1052.77     1025.59    112.04 o 
  20   5   4      351.64      216.49     72.81 o 
  21   5   4      121.55       73.29     80.66 o 
  22   5   4       56.62       47.46     79.53 o 
 -25   6   4       30.71        2.09     57.58 o 
 -24   6   4       58.01       21.70     57.88 o 
 -23   6   4      251.85      211.90     70.62 o 
 -22   6   4      417.81      381.12     97.91 o 
 -21   6   4       14.73      -26.71     44.26 o 
 -20   6   4      958.01     1081.69    104.95 o 
 -19   6   4      633.67      564.90     78.87 o 
 -18   6   4       23.28       11.47     41.48 o 
 -17   6   4      784.17      817.13     85.42 o 
 -16   6   4     2456.83     2475.58    110.44 o 
 -15   6   4       80.42      134.09     41.63 o 
 -14   6   4     6589.88     6483.74    162.89 o 
 -13   6   4      304.56      342.28     50.19 o 
 -12   6   4      637.72      603.75     71.88 o 
 -11   6   4      786.85      873.64     53.95 o 
 -10   6   4     7874.75     7799.99    144.14 o 
  -9   6   4     6311.70     6534.53    127.28 o 
  -8   6   4     3956.78     3899.35     79.23 o 
  -7   6   4      174.95      143.56     23.07 o 
  -6   6   4     1410.40     1454.34     49.29 o 
  -5   6   4    12467.42    13025.75    166.34 o 
  -4   6   4    17419.18    17647.40    207.91 o 
  -3   6   4     5343.30     5386.34     92.49 o 
  -2   6   4    19670.11    19806.98    225.39 o 
  -1   6   4      885.52      891.52     39.19 o 
   0   6   4        5.54       11.76     16.54 o 
   1   6   4      963.39     1011.99     41.45 o 
   2   6   4      256.84      216.11     32.61 o 
   3   6   4     9102.79     8554.80    185.98 o 
   4   6   4     4299.76     4417.84     96.97 o 
   5   6   4      176.70      211.31     29.63 o 
   6   6   4     2755.76     2669.50     95.49 o 
   7   6   4     1902.56     1816.19     70.04 o 
   8   6   4     2407.76     2373.36    120.96 o 
   9   6   4      251.92      277.02     44.29 o 
  10   6   4     3595.46     3407.53    101.00 o 
  11   6   4      218.32      215.37     40.32 o 
  12   6   4     1932.59     1841.29    100.88 o 
  13   6   4      622.07      572.94     67.80 o 
  14   6   4       20.40       75.60     44.02 o 
  15   6   4       44.66       40.45     44.49 o 
  16   6   4     1663.21     1596.95    105.24 o 
  17   6   4       35.35       12.30     44.76 o 
  18   6   4      648.27      658.12     80.33 o 
  19   6   4       45.45      116.60     63.98 o 
  20   6   4       96.72       70.42     77.70 o 
  21   6   4      581.73      569.06    127.12 o 
 -25   7   4      179.43      305.87     83.51 o 
 -24   7   4       34.98       82.22     66.00 o 
 -23   7   4      426.16      362.62     80.44 o 
 -22   7   4       27.53      -36.27     55.08 o 
 -21   7   4       29.78       96.93     66.36 o 
 -20   7   4      649.80      670.71     89.54 o 
 -19   7   4      876.79     1047.58     90.35 o 
 -18   7   4      152.90       62.72     42.20 o 
 -17   7   4     1628.93     1506.35    152.97 o 
 -16   7   4       52.11        1.10     38.29 o 
 -15   7   4       45.13       20.11     36.06 o 
 -14   7   4      184.24      123.88     42.78 o 
 -13   7   4     3439.84     3744.43    123.06 o 
 -12   7   4      774.22      720.64     63.75 o 
 -11   7   4     3986.01     3844.14    103.61 o 
 -10   7   4      348.18      415.20     42.82 o 
  -9   7   4        1.73      -12.48     33.81 o 
  -8   7   4     1827.09     1662.83     80.94 o 
  -7   7   4     2603.56     2828.71     72.45 o 
  -6   7   4     3201.07     3040.23     94.27 o 
  -5   7   4    11089.36    11284.74    189.20 o 
  -4   7   4      352.76      380.79     33.03 o 
  -3   7   4       13.07       10.67     20.02 o 
  -2   7   4       59.46       21.58     20.11 o 
  -1   7   4     3194.85     3091.02     82.37 o 
   0   7   4     2217.68     2500.43     65.53 o 
   1   7   4    17074.07    16858.45    209.27 o 
   2   7   4       13.78        3.18     19.71 o 
   3   7   4     1734.42     1916.94    136.69 o 
   4   7   4     5300.27     5099.29    136.39 o 
   5   7   4     2996.94     2813.19    103.90 o 
   6   7   4     1357.61     1431.54     82.43 o 
   7   7   4     4518.68     4655.65    142.05 o 
   8   7   4       26.80       78.20     38.13 o 
   9   7   4      840.13      889.92     75.18 o 
  10   7   4      884.37     1004.05     83.25 o 
  11   7   4     2658.43     2733.95    195.60 o 
  12   7   4      439.43      445.65     63.20 o 
  13   7   4     1823.10     1791.32    106.44 o 
  14   7   4      417.94      348.60     63.71 o 
  15   7   4       22.53       24.32     44.28 o 
  16   7   4      215.54      274.82     60.72 o 
  17   7   4      598.42      268.56    108.15 o 
  18   7   4       67.29      129.54     70.63 o 
  19   7   4      540.33      560.91     97.68 o 
  20   7   4       13.38       78.64     65.42 o 
  21   7   4       17.11       57.52     89.57 o 
 -23   8   4        8.51       16.14     65.89 o 
 -22   8   4      149.26       79.51     59.23 o 
 -21   8   4       76.66       95.91     58.29 o 
 -20   8   4     1004.04      946.41    112.01 o 
 -19   8   4       11.63        9.23     42.61 o 
 -18   8   4      145.48       87.09     47.04 o 
 -17   8   4       48.13       54.77     43.25 o 
 -16   8   4     2060.55     2142.79    111.75 o 
 -15   8   4      342.97      418.59     59.74 o 
 -14   8   4     1821.05     1947.52    102.12 o 
 -13   8   4       95.53      142.78     44.93 o 
 -12   8   4      516.46      436.31     57.04 o 
 -11   8   4      729.54      630.15     64.14 o 
 -10   8   4     1689.47     1781.11    132.17 o 
  -9   8   4      377.63      503.08     67.11 o 
  -8   8   4     1258.34     1190.89     64.38 o 
  -7   8   4       68.85       47.70     27.97 o 
  -6   8   4       93.52      138.59     32.96 o 
  -5   8   4      331.59      434.69     37.37 o 
  -4   8   4     1732.88     1859.73     62.55 o 
  -3   8   4      540.53      558.42     40.90 o 
  -2   8   4     1228.54     1268.95     53.99 o 
  -1   8   4       10.76       16.55     22.07 o 
   0   8   4      688.15      741.86     54.38 o 
   1   8   4     2874.01     2957.72     92.02 o 
   2   8   4      495.71      536.57     49.22 o 
   3   8   4     1073.31     1027.36     61.39 o 
   4   8   4     4944.33     5085.18    142.55 o 
   5   8   4       65.32       99.09     63.41 o 
   6   8   4       82.63       41.30     37.07 o 
   7   8   4      121.50      116.23     43.40 o 
   8   8   4     1403.97     1202.97     85.76 o 
   9   8   4     1079.37     1124.24     86.61 o 
  10   8   4     2517.09     2610.46    120.38 o 
  11   8   4       88.68      144.55     48.23 o 
  12   8   4      283.43      282.36     59.04 o 
  13   8   4      854.76     1019.01     91.78 o 
  14   8   4      999.42     1151.07    124.39 o 
  15   8   4      220.62      134.04     63.02 o 
  16   8   4     1429.01     1530.16    134.33 o 
  17   8   4        0.71      -21.59     62.07 o 
  18   8   4       58.51       82.89     66.41 o 
  19   8   4      322.40      243.29     80.47 o 
 -22   9   4       89.59      -14.03     59.96 o 
 -21   9   4        6.46      -16.00     51.98 o 
 -20   9   4       61.19       23.22     47.35 o 
 -19   9   4      901.09      851.74     88.56 o 
 -18   9   4      360.74      448.94     72.50 o 
 -17   9   4      518.96      634.67     91.08 o 
 -16   9   4       36.80       56.16     43.19 o 
 -15   9   4       27.69       27.52     41.46 o 
 -14   9   4      178.50       61.12     44.26 o 
 -13   9   4      858.58      899.42     92.33 o 
 -12   9   4      211.79      137.15     45.77 o 
 -11   9   4     1317.26     1364.79     87.31 o 
 -10   9   4       31.88       36.45     46.28 o 
  -9   9   4       51.55      -22.56     28.62 o 
  -8   9   4      105.64      123.03     36.40 o 
  -7   9   4     1046.86     1089.72     85.87 o 
  -6   9   4     5452.88     5304.28    135.59 o 
  -5   9   4     2100.71     2196.05     82.87 o 
  -4   9   4      458.14      490.86     49.69 o 
  -3   9   4      578.86      571.24     52.80 o 
  -2   9   4     1577.49     1497.07     73.79 o 
  -1   9   4      722.92      781.75     59.28 o 
   0   9   4     2147.58     2208.41     94.27 o 
   1   9   4     1515.56     1385.38     72.47 o 
   2   9   4      219.26      182.72     49.00 o 
   3   9   4     1457.03     1346.22     85.66 o 
   4   9   4     1251.78     1302.08     85.61 o 
   5   9   4      137.72      160.97     46.10 o 
   6   9   4      525.34      518.38     65.78 o 
   7   9   4     3165.70     3272.65    134.62 o 
   8   9   4      918.73      963.44     91.43 o 
   9   9   4       78.91       30.72     40.78 o 
  10   9   4      292.00      344.08     61.46 o 
  11   9   4      378.00      403.61     86.17 o 
  12   9   4      779.37      724.69     81.92 o 
  13   9   4      501.26      699.72    110.74 o 
  14   9   4        6.85       23.97     58.30 o 
  15   9   4      147.97       89.34     73.05 o 
  16   9   4      335.12      417.98     90.09 o 
  17   9   4       91.58       64.39     69.88 o 
  18   9   4        5.71      -85.37     56.91 o 
 -21  10   4       79.88      109.50     61.56 o 
 -20  10   4      313.50      270.53     73.16 o 
 -19  10   4        0.04      -62.08     45.54 o 
 -18  10   4        0.50       23.38     49.10 o 
 -17  10   4       14.20      -30.72     45.60 o 
 -16  10   4      754.39      846.03     85.58 o 
 -15  10   4      522.31      725.64     79.42 o 
 -14  10   4      433.13      423.86     64.48 o 
 -13  10   4       72.29      102.43     47.61 o 
 -12  10   4       58.21       91.44     43.69 o 
 -11  10   4      410.78      390.22     57.92 o 
 -10  10   4     1085.14     1028.14    126.63 o 
  -9  10   4       35.62        2.18     42.40 o 
  -8  10   4     1906.66     2058.46    105.25 o 
  -7  10   4      178.85       86.11     42.97 o 
  -6  10   4     1459.61     1425.84     89.86 o 
  -5  10   4       65.80       66.90     56.57 o 
  -4  10   4      479.18      519.57     63.51 o 
  -3  10   4      400.94      340.31     54.55 o 
  -2  10   4     4407.73     4744.57    126.47 o 
  -1  10   4        2.98       -5.99     30.78 o 
   0  10   4       48.02       14.77     32.80 o 
   1  10   4      548.00      491.25     63.94 o 
   2  10   4      825.95      778.09     72.54 o 
   3  10   4      674.15      675.46     70.30 o 
   4  10   4     2447.30     2844.54    122.08 o 
   5  10   4       91.27       24.98     48.40 o 
   6  10   4      523.68      385.86     63.43 o 
   7  10   4      214.33      189.83     70.95 o 
   8  10   4       88.59      151.69     51.52 o 
   9  10   4      517.36      479.18     70.53 o 
  10  10   4      974.23     1066.22     94.37 o 
  11  10   4      115.11      155.15     64.43 o 
  12  10   4      282.49      300.31    109.97 o 
  13  10   4      276.12      260.54    102.14 o 
  14  10   4      371.10      446.15     91.11 o 
  15  10   4      117.25      126.48     66.22 o 
  16  10   4      529.76      515.67     95.82 o 
  17  10   4       25.60       62.52     68.70 o 
 -19  11   4      418.31      299.79     71.41 o 
 -18  11   4      115.80      138.38     59.11 o 
 -17  11   4      299.63      311.09     81.76 o 
 -16  11   4      243.91      214.78     71.89 o 
 -15  11   4        0.60      -12.18     55.06 o 
 -14  11   4        0.60        8.11     50.88 o 
 -13  11   4      628.92      593.74     88.77 o 
 -12  11   4       66.58       48.34     51.58 o 
 -11  11   4      298.47      392.01     76.16 o 
 -10  11   4        1.24       -1.94     45.62 o 
  -9  11   4      217.45      102.59     56.22 o 
  -8  11   4      108.81      113.27     53.56 o 
  -7  11   4      226.65      309.99     57.10 o 
  -6  11   4       38.79       49.82     42.55 o 
  -5  11   4     2225.91     2495.79    117.23 o 
  -4  11   4       31.76       55.14     56.31 o 
  -3  11   4       63.60       58.66     38.66 o 
  -2  11   4       45.38       37.78     40.80 o 
  -1  11   4      298.65      243.74     53.08 o 
   0  11   4     1056.91     1020.22     73.03 o 
   1  11   4      245.54      426.49     61.94 o 
   2  11   4       79.81       45.67     43.16 o 
   3  11   4      731.83      506.03    124.95 o 
   4  11   4      689.48      653.47    143.45 o 
   5  11   4      477.03      706.85     79.99 o 
   6  11   4      568.77      693.06     85.53 o 
   7  11   4        9.66      -56.61     42.10 o 
   8  11   4       14.57      -24.21     41.17 o 
   9  11   4      397.83      470.15     89.26 o 
  10  11   4       71.35       92.95     62.50 o 
  11  11   4       59.26       60.06     61.58 o 
  12  11   4      205.59      143.56     71.90 o 
  13  11   4      405.81      381.41     87.16 o 
  14  11   4       14.99      113.53     67.40 o 
  15  11   4      126.38       94.30     77.77 o 
 -16  12   4      110.90        6.64     81.62 o 
 -15  12   4      119.12      134.57     74.82 o 
 -14  12   4      124.92      130.36     76.33 o 
 -13  12   4        0.12       22.56     55.03 o 
 -12  12   4       16.72       75.42     58.35 o 
 -11  12   4       85.05       84.47     54.03 o 
 -10  12   4      249.59      258.45     67.56 o 
  -9  12   4      216.35      316.12     73.64 o 
  -8  12   4     1122.93     1111.97    109.19 o 
  -7  12   4      421.06      529.75     99.15 o 
  -6  12   4      423.97      488.51     68.72 o 
  -5  12   4       65.08       -8.24     45.08 o 
  -4  12   4      367.31      353.69     62.51 o 
  -3  12   4      702.90      609.72    139.51 o 
  -2  12   4      504.43      522.22     84.51 o 
  -1  12   4      104.09      113.04     50.41 o 
   0  12   4      249.36      157.73    114.66 o 
   1  12   4      463.58      388.48     74.02 o 
   2  12   4      411.75      355.44     61.83 o 
   3  12   4      619.85      693.43     78.13 o 
   4  12   4      256.68      185.47     53.21 o 
   5  12   4        3.50      -10.78     46.20 o 
   6  12   4      283.18      317.54     63.53 o 
   7  12   4      402.81      260.53     90.94 o 
   8  12   4       25.37        4.14     57.64 o 
   9  12   4      408.91      332.96     84.72 o 
  10  12   4       10.71      -47.80     56.67 o 
  11  12   4        4.14      -67.54     57.96 o 
  12  12   4       41.34      -69.74     57.50 o 
 -13  13   4      213.61      209.18     99.78 o 
 -12  13   4        9.90       23.15     80.23 o 
 -11  13   4      154.94       73.36     86.56 o 
 -10  13   4        1.09       94.08     83.59 o 
  -9  13   4       71.87       63.77     58.31 o 
  -8  13   4      162.62      162.91     66.56 o 
  -7  13   4      315.49      370.85     75.99 o 
  -6  13   4      281.25      375.79     74.92 o 
  -5  13   4      232.98      249.13     94.21 o 
  -4  13   4        0.49       20.61     44.78 o 
  -3  13   4      162.33      151.22     52.44 o 
  -2  13   4        5.37       40.58     54.05 o 
  -1  13   4      194.48      264.98     71.64 o 
   0  13   4      669.03      784.96     99.94 o 
   1  13   4       20.20       17.48     54.16 o 
   2  13   4       59.27      119.17     57.91 o 
   3  13   4       26.34       -8.77     92.70 o 
   4  13   4      449.41      312.62     67.03 o 
   5  13   4      108.90      109.15     67.17 o 
   6  13   4       10.77       18.04     61.99 o 
   7  13   4      349.57      224.95     80.99 o 
   8  13   4       15.30       52.88     73.17 o 
   9  13   4      171.18       80.15     68.69 o 
  -9  14   4       24.84        6.41     76.64 o 
  -8  14   4      106.12      193.56    100.53 o 
  -7  14   4       59.06      246.23    101.08 o 
  -6  14   4       13.56       29.75     82.49 o 
  -5  14   4        9.33      113.40     80.93 o 
  -4  14   4        1.22        6.92    123.70 o 
  -3  14   4      147.01       76.63     61.52 o 
  -2  14   4        6.30       -5.95     57.67 o 
  -1  14   4       24.22      -21.12     53.85 o 
   0  14   4      125.45      121.90     69.80 o 
   1  14   4       58.93       23.98     62.95 o 
   2  14   4       88.30      158.00     72.82 o 
   3  14   4      244.13      311.87    288.22 o 
   4  14   4      208.88      144.06     95.62 o 
   5  14   4       24.66       98.27     94.75 o 
 -28   1   5       31.77       80.22     79.63 o 
 -27   1   5       15.64       74.58     75.54 o 
 -26   1   5        3.20      -22.35     67.47 o 
 -25   1   5       31.65       15.92     69.00 o 
 -24   1   5      102.97      307.49     86.83 o 
 -23   1   5       82.62      119.30     66.60 o 
 -22   1   5       57.35       63.01     72.26 o 
 -21   1   5        2.16       18.93     43.98 o 
 -20   1   5      514.83      582.86     74.04 o 
 -19   1   5       23.74       46.97     44.76 o 
 -18   1   5      142.11      163.81     40.26 o 
 -17   1   5       29.49      102.73     34.52 o 
 -16   1   5     1423.79     1588.21    110.40 o 
 -15   1   5      937.83      958.53     58.07 o 
 -14   1   5      537.84      637.76     54.47 o 
 -13   1   5      839.67     1007.93     53.53 o 
 -12   1   5     3734.45     4035.19    101.48 o 
 -11   1   5     4505.08     4486.99    199.16 o 
 -10   1   5     3263.48     3414.96     78.45 o 
  -9   1   5     9999.02     9983.61    151.04 o 
  -8   1   5     5068.37     5390.51     95.51 o 
  -7   1   5     2784.71     2831.84     61.91 o 
  -6   1   5     9042.30     9554.15    136.33 o 
  -5   1   5       29.98       27.57     19.48 o 
  -4   1   5     5047.56     5272.76     86.26 o 
  -3   1   5     1577.70     1718.31     58.82 o 
  -2   1   5      440.70      494.37     25.34 o 
  -1   1   5     9753.16    10458.87    130.69 o 
   0   1   5    11957.73    12086.71    148.65 o 
   1   1   5      123.33      107.90     16.33 o 
   2   1   5      963.28     1034.40     39.00 o 
   3   1   5     9463.13    10453.71    128.16 o 
   4   1   5     1268.57     1249.90     39.48 o 
   5   1   5     2277.96     2563.46     56.33 o 
   6   1   5     1004.17     1172.16     41.90 o 
   7   1   5     4242.15     4356.89    111.14 o 
   8   1   5     1973.50     2048.23     61.75 o 
   9   1   5     2788.34     3040.21     70.97 o 
  10   1   5     1537.16     1577.40     55.41 o 
  11   1   5      101.66      113.62     30.95 o 
  12   1   5      114.36       97.57     30.73 o 
  13   1   5      663.32      629.67     52.13 o 
  14   1   5       94.69       32.90     37.12 o 
  15   1   5      130.89      119.36     58.66 o 
  16   1   5       40.76       12.54     34.91 o 
  17   1   5       89.54       82.01     38.81 o 
  18   1   5       59.49       56.42     54.97 o 
  19   1   5      196.52       99.26     49.65 o 
  20   1   5        4.99       51.14     44.79 o 
  21   1   5        9.74        2.93     42.00 o 
  22   1   5       48.89       92.88     48.86 o 
  23   1   5       47.79       -8.28     46.23 o 
 -28   2   5       38.06       -9.24     86.60 o 
 -27   2   5       72.91       -0.30     78.42 o 
 -26   2   5      161.02      122.43     96.05 o 
 -25   2   5       41.66       38.61     65.89 o 
 -24   2   5       12.17       19.10     48.93 o 
 -23   2   5        2.75      -22.52     62.30 o 
 -22   2   5        1.41      -12.46     45.99 o 
 -21   2   5       38.70       -4.09     42.29 o 
 -20   2   5       54.44       44.55     41.78 o 
 -19   2   5     1067.13     1140.17     93.04 o 
 -18   2   5       49.03       45.29     38.97 o 
 -17   2   5      146.69      230.30     50.08 o 
 -16   2   5       40.71       56.23     36.95 o 
 -15   2   5     1427.92     1401.04     66.36 o 
 -14   2   5       10.99       34.77     23.61 o 
 -13   2   5      279.56      312.15     51.06 o 
 -12   2   5       18.60       13.05     19.24 o 
 -11   2   5     2269.51     2434.50     71.37 o 
 -10   2   5     5970.63     5893.46    106.43 o 
  -9   2   5      829.84      910.11     53.35 o 
  -8   2   5      213.78      254.89     33.30 o 
  -7   2   5      404.07      447.17     37.75 o 
  -6   2   5      295.31      376.49     70.64 o 
  -5   2   5     3433.15     3513.54    133.50 o 
  -4   2   5        0.57        4.84     12.15 o 
  -3   2   5     4119.66     4116.43     81.02 o 
  -2   2   5        2.83       20.75     15.42 o 
  -1   2   5     2564.74     2584.18     65.26 o 
   0   2   5     1904.92     2139.72     61.24 o 
   1   2   5       10.61        0.58     16.53 o 
   2   2   5       82.04       89.30     18.94 o 
   3   2   5      544.40      516.44     29.92 o 
   4   2   5     1833.02     1992.62     55.29 o 
   5   2   5    13304.58    14404.08    213.73 o 
   6   2   5      430.23      427.54     28.59 o 
   7   2   5     8664.78     9785.75    133.95 o 
   8   2   5       47.76        9.01     18.40 o 
   9   2   5       16.23       35.75     19.40 o 
  10   2   5     1266.94     1242.29     60.95 o 
  11   2   5     1563.18     1529.73     68.84 o 
  12   2   5       13.42       20.98     26.97 o 
  13   2   5       93.84      103.45     33.18 o 
  14   2   5        3.37      -11.83     28.95 o 
  15   2   5      787.80      844.36     73.34 o 
  16   2   5      305.39      309.85     52.74 o 
  17   2   5      119.75      111.57     45.52 o 
  18   2   5      430.41      377.85     59.28 o 
  19   2   5       46.18       54.60     44.06 o 
  20   2   5       55.01       43.29     45.41 o 
  21   2   5        0.46       30.28     46.09 o 
  22   2   5       91.70      136.80     54.11 o 
  23   2   5        0.39      -25.84     47.28 o 
 -27   3   5       68.97       82.32    132.61 o 
 -26   3   5       66.52      -31.61     69.08 o 
 -25   3   5      205.22      148.08     64.92 o 
 -24   3   5      114.84      101.64     60.68 o 
 -23   3   5       45.50       -2.00     48.43 o 
 -22   3   5      194.18       87.88     83.23 o 
 -21   3   5      262.45      229.77     60.66 o 
 -20   3   5       63.64      133.95     50.96 o 
 -19   3   5      305.58      201.71     55.80 o 
 -18   3   5      225.94      215.99     52.43 o 
 -17   3   5      426.28      397.22     60.50 o 
 -16   3   5      339.53      300.45     52.90 o 
 -15   3   5       38.18       59.97     36.67 o 
 -14   3   5       88.59       88.43     36.52 o 
 -13   3   5       37.39       63.44     23.10 o 
 -12   3   5     1125.19     1126.73     48.16 o 
 -11   3   5     1152.39     1168.58     67.86 o 
 -10   3   5     3899.13     3880.69    112.09 o 
  -9   3   5     1492.76     1629.17     71.47 o 
  -8   3   5     1497.05     1669.71     69.12 o 
  -7   3   5        5.55       -5.52     15.77 o 
  -6   3   5     2490.46     2727.38     99.69 o 
  -5   3   5       35.40       19.28     16.14 o 
  -4   3   5      340.08      347.42     22.10 o 
  -3   3   5     1286.93     1513.75     56.45 o 
  -2   3   5        1.51      -11.68     14.15 o 
  -1   3   5      150.91      152.38     23.41 o 
   0   3   5     1144.06      955.50     80.31 o 
   1   3   5     2268.76     2609.19     73.75 o 
   2   3   5     1343.07     1373.57     66.70 o 
   3   3   5      412.95      422.05     28.24 o 
   4   3   5      363.75      308.86     27.66 o 
   5   3   5     1565.14     1627.19     80.58 o 
   6   3   5     2212.96     2277.68     74.17 o 
   7   3   5       21.23       22.26     16.01 o 
   8   3   5        1.18      -41.93     28.94 o 
   9   3   5      926.74      979.19     75.92 o 
  10   3   5     1182.56     1204.33     81.92 o 
  11   3   5      133.21      172.73     35.23 o 
  12   3   5      350.88      373.51     44.48 o 
  13   3   5      241.56      263.18     41.77 o 
  14   3   5       68.63       54.98     33.03 o 
  15   3   5       11.47       25.47     32.11 o 
  16   3   5       12.31      -20.35     41.65 o 
  17   3   5       15.91       33.32     38.93 o 
  18   3   5        5.23      -12.88     38.33 o 
  19   3   5      321.10      346.56     78.72 o 
  20   3   5      171.66      236.52     82.90 o 
  21   3   5       78.60       23.38     46.11 o 
  22   3   5       82.34       39.35     47.83 o 
 -27   4   5       18.25       27.75     59.39 o 
 -26   4   5        2.10       77.83     61.35 o 
 -25   4   5        0.57      -38.00     53.91 o 
 -24   4   5        6.62       -6.80     52.17 o 
 -23   4   5        2.96      -39.93     46.50 o 
 -22   4   5       12.05       19.59     65.55 o 
 -21   4   5       26.89       48.94     50.69 o 
 -20   4   5      131.70       89.66     57.04 o 
 -19   4   5      402.03      376.01     81.73 o 
 -18   4   5      979.46     1058.30     90.99 o 
 -17   4   5       37.54       93.60     45.45 o 
 -16   4   5       97.59       65.60     40.59 o 
 -15   4   5      683.75      689.11     70.77 o 
 -14   4   5      214.05      138.23     41.68 o 
 -13   4   5      592.81      613.84     61.44 o 
 -12   4   5     4308.53     4317.19    108.36 o 
 -11   4   5       82.27      122.44     28.28 o 
 -10   4   5       42.67       83.07     26.29 o 
  -9   4   5      482.12      491.68     40.21 o 
  -8   4   5      191.19      153.53     27.09 o 
  -7   4   5     1403.54     1434.67     56.86 o 
  -6   4   5     1453.10     1512.55     84.92 o 
  -5   4   5      592.73      549.45     27.65 o 
  -4   4   5      665.62      723.35     30.83 o 
  -3   4   5      726.16      796.20     42.41 o 
  -2   4   5      558.51      684.55     41.63 o 
  -1   4   5     6772.04     6949.05    130.88 o 
   0   4   5      226.07      244.17     31.18 o 
   1   4   5     2373.51     2344.64    116.91 o 
   2   4   5      848.90      842.64     51.17 o 
   3   4   5     7236.44     7078.05    115.35 o 
   4   4   5     3426.89     3729.98     81.18 o 
   5   4   5     3142.43     3338.62     86.78 o 
   6   4   5     1300.70     1352.13     55.51 o 
   7   4   5        1.82      -13.57     19.81 o 
   8   4   5      332.20      335.27     37.34 o 
   9   4   5      188.95      150.04     32.98 o 
  10   4   5        1.15       -1.89     25.70 o 
  11   4   5      429.10      442.29     54.86 o 
  12   4   5     1918.08     1689.68     89.08 o 
  13   4   5        0.39      -12.19     33.62 o 
  14   4   5      297.21      268.78     44.81 o 
  15   4   5       79.95       91.80     37.31 o 
  16   4   5        8.06      -32.85     31.90 o 
  17   4   5      137.78       76.28     44.34 o 
  18   4   5      204.56      322.25     58.54 o 
  19   4   5       11.03       34.77     56.43 o 
  20   4   5       85.99      -46.56     75.50 o 
  21   4   5       65.72       17.85     56.88 o 
  22   4   5        4.96      -25.70     55.16 o 
 -26   5   5       20.68       66.99     63.08 o 
 -25   5   5        5.44      -37.16     56.43 o 
 -24   5   5        0.51        9.32     58.09 o 
 -23   5   5       94.64       61.16     60.18 o 
 -22   5   5      195.30      257.81     79.38 o 
 -21   5   5      127.90      106.97     56.84 o 
 -20   5   5      637.20      692.94     87.23 o 
 -19   5   5        1.72       32.56     43.69 o 
 -18   5   5       48.76       38.03     43.61 o 
 -17   5   5      116.82       53.45     75.66 o 
 -16   5   5       41.40       48.71     41.84 o 
 -15   5   5     1327.13     1208.49    108.33 o 
 -14   5   5     1493.00     1640.14     76.47 o 
 -13   5   5       84.95       64.42     30.96 o 
 -12   5   5      123.09      166.19     32.94 o 
 -11   5   5     2916.16     2988.90     91.02 o 
 -10   5   5     2697.46     2636.13     83.86 o 
  -9   5   5       55.06       38.00     23.47 o 
  -8   5   5      967.84     1157.31     56.59 o 
  -7   5   5       13.90       29.85     21.25 o 
  -6   5   5       60.53       93.52     19.30 o 
  -5   5   5     3321.01     3436.93     70.75 o 
  -4   5   5      429.80      444.45     29.70 o 
  -3   5   5    12242.02    12105.46    161.54 o 
  -2   5   5     4311.15     4902.20     85.74 o 
  -1   5   5      354.36      387.67     39.11 o 
   0   5   5      617.82      706.28     69.05 o 
   1   5   5     6058.73     6288.95    135.12 o 
   2   5   5     6374.83     6591.91    181.73 o 
   3   5   5      111.87      108.73     20.76 o 
   4   5   5      778.87      829.04     47.34 o 
   5   5   5      304.67      305.83     32.12 o 
   6   5   5      857.93      825.08     60.43 o 
   7   5   5     1374.04     1241.27     89.52 o 
   8   5   5       25.83       26.91     25.50 o 
   9   5   5     1077.41     1071.89     86.71 o 
  10   5   5      469.32      510.54     48.97 o 
  11   5   5      360.64      334.64     48.63 o 
  12   5   5      104.66      100.45     37.18 o 
  13   5   5      539.18      570.71     66.32 o 
  14   5   5      661.81      668.73     94.07 o 
  15   5   5       76.83       85.66     46.12 o 
  16   5   5      630.63      699.98     77.72 o 
  17   5   5       30.73        0.45     42.91 o 
  18   5   5      157.90       62.08     77.97 o 
  19   5   5      260.35      296.04     80.01 o 
  20   5   5      341.07      339.95     81.91 o 
  21   5   5     1018.46     1027.49    210.38 o 
 -26   6   5       90.42        9.84     73.70 o 
 -25   6   5       11.00      -19.35     55.01 o 
 -24   6   5      700.36      808.59    117.01 o 
 -23   6   5        4.61      -26.18     53.36 o 
 -22   6   5       66.59      -20.80     48.16 o 
 -21   6   5       72.65      -16.32     52.03 o 
 -20   6   5        8.38       53.90     47.79 o 
 -19   6   5      372.76      423.42     68.53 o 
 -18   6   5      853.67      997.40    103.87 o 
 -17   6   5      885.46      979.81     90.65 o 
 -16   6   5       24.26       18.98     41.94 o 
 -15   6   5       37.31        5.26     54.09 o 
 -14   6   5     1054.61     1032.77     90.58 o 
 -13   6   5      705.32      810.25     55.16 o 
 -12   6   5       74.53       34.57     26.94 o 
 -11   6   5     1549.56     1471.96     66.53 o 
 -10   6   5       65.72       95.93     27.65 o 
  -9   6   5     3289.95     3335.00     94.25 o 
  -8   6   5       89.40      121.59     29.03 o 
  -7   6   5     8997.23     8793.21    128.09 o 
  -6   6   5      138.94      122.67     22.12 o 
  -5   6   5     9958.33     9732.57    147.83 o 
  -4   6   5     2978.06     2892.28     95.32 o 
  -3   6   5        3.73       12.00     20.84 o 
  -2   6   5      561.19      453.87     38.28 o 
  -1   6   5     2268.74     2200.60     60.02 o 
   0   6   5     1297.86     1340.70     67.45 o 
   1   6   5     5599.87     5872.25    105.78 o 
   2   6   5      201.86      246.42     43.73 o 
   3   6   5      152.20      223.62     39.81 o 
   4   6   5     6615.22     6478.41    153.00 o 
   5   6   5     1875.48     2041.92     98.70 o 
   6   6   5      356.22      442.46     54.04 o 
   7   6   5      378.96      324.99     48.72 o 
   8   6   5        2.00       35.69     35.01 o 
   9   6   5       10.64      -43.07     29.66 o 
  10   6   5     2632.96     2643.92    158.73 o 
  11   6   5      597.42      462.82     61.53 o 
  12   6   5      992.31     1190.78     88.92 o 
  13   6   5       15.67       43.57     46.59 o 
  14   6   5      115.32       85.77     45.47 o 
  15   6   5       57.96       36.06     43.78 o 
  16   6   5      147.48      161.35     55.31 o 
  17   6   5       18.27       13.64     48.68 o 
  18   6   5      402.03      333.72     68.18 o 
  19   6   5        3.11      -15.50     56.04 o 
  20   6   5        0.21       19.53     74.66 o 
  21   6   5       71.79       20.17     82.67 o 
 -25   7   5        1.45        5.64     64.29 o 
 -24   7   5       62.17       56.56     61.54 o 
 -23   7   5       45.92       53.29     59.25 o 
 -22   7   5      188.74      194.92     69.60 o 
 -21   7   5       37.99       52.33     72.33 o 
 -20   7   5      770.53      681.53    122.77 o 
 -19   7   5       22.51      -22.18     46.18 o 
 -18   7   5       39.44       72.38     49.44 o 
 -17   7   5        7.43      -33.98     45.78 o 
 -16   7   5     1596.67     1462.25    145.79 o 
 -15   7   5      204.16      274.22     83.62 o 
 -14   7   5      435.47      353.03     52.55 o 
 -13   7   5     1890.44     1829.00     92.83 o 
 -12   7   5        8.65      -24.61     27.41 o 
 -11   7   5      242.43      215.24     37.77 o 
 -10   7   5     1270.14     1436.65     67.95 o 
  -9   7   5     1802.32     1752.47     72.34 o 
  -8   7   5      127.19      112.03     30.74 o 
  -7   7   5       39.18       53.70     27.52 o 
  -6   7   5      373.50      387.57     33.10 o 
  -5   7   5     4339.50     4403.48     88.54 o 
  -4   7   5      912.28      912.39     43.97 o 
  -3   7   5     2678.09     2671.96     67.29 o 
  -2   7   5     1423.67     1498.65     52.47 o 
  -1   7   5     3787.72     3975.01    163.15 o 
   0   7   5     1218.71     1412.52     90.94 o 
   1   7   5      325.77      289.68     50.44 o 
   2   7   5      240.11      245.23     53.01 o 
   3   7   5     6558.98     6580.09    157.64 o 
   4   7   5      856.46      945.49     76.69 o 
   5   7   5      306.68      296.89     49.83 o 
   6   7   5      314.77      347.31     52.98 o 
   7   7   5      594.58      725.36     68.80 o 
   8   7   5     1155.74     1057.94     80.91 o 
   9   7   5     1390.10     1503.83     93.51 o 
  10   7   5     1998.02     2101.40    109.43 o 
  11   7   5      474.13      396.93     62.16 o 
  12   7   5     1247.32     1401.56     98.95 o 
  13   7   5       11.05      -11.53     39.22 o 
  14   7   5     1862.47     1913.91    115.88 o 
  15   7   5       77.19       99.34     50.20 o 
  16   7   5        0.31       46.10     48.56 o 
  17   7   5       12.74       15.31     49.28 o 
  18   7   5        0.37       59.97     62.83 o 
  19   7   5      402.51      519.24     94.90 o 
  20   7   5       28.63      -28.21     74.54 o 
 -24   8   5      245.11      312.80     80.89 o 
 -23   8   5        3.28      -68.62     54.08 o 
 -22   8   5      229.26      121.46     65.21 o 
 -21   8   5       16.33       15.94     53.76 o 
 -20   8   5        0.98      -40.07     45.60 o 
 -19   8   5       90.75       67.68     52.28 o 
 -18   8   5      618.74      537.23    107.16 o 
 -17   8   5      335.25      425.39     91.62 o 
 -16   8   5     1100.02     1075.08    123.67 o 
 -15   8   5      238.71      136.86     45.98 o 
 -14   8   5      410.72      343.02     55.34 o 
 -13   8   5      653.64      539.14     84.37 o 
 -12   8   5     3530.08     3616.41    137.10 o 
 -11   8   5      414.21      442.41     49.60 o 
 -10   8   5       56.80       22.27     29.87 o 
  -9   8   5      512.88      536.93     50.79 o 
  -8   8   5     2200.10     2294.92     83.54 o 
  -7   8   5     2348.75     2418.23     84.59 o 
  -6   8   5     1073.90      970.77     61.61 o 
  -5   8   5       55.31       48.87     34.04 o 
  -4   8   5        7.14      -22.77     24.67 o 
  -3   8   5        9.73      -15.96     24.93 o 
  -2   8   5      430.49      399.68     44.05 o 
  -1   8   5     1727.57     1736.84    110.34 o 
   0   8   5     1774.83     1908.92     78.61 o 
   1   8   5       13.52       13.45     31.03 o 
   2   8   5     1638.82     1672.62     87.65 o 
   3   8   5      156.15      117.71     57.85 o 
   4   8   5       12.34       -6.09     32.77 o 
   5   8   5        7.86        1.93     33.97 o 
   6   8   5     1230.21     1329.76    120.91 o 
   7   8   5     1782.70     1641.70    152.07 o 
   8   8   5      561.41      547.25     67.05 o 
   9   8   5       89.09       51.30     41.97 o 
  10   8   5       28.47       21.88     39.07 o 
  11   8   5      818.37      877.64     89.05 o 
  12   8   5     1078.58     1259.87     98.60 o 
  13   8   5      308.22      238.78     58.25 o 
  14   8   5      301.48      180.50     57.50 o 
  15   8   5      151.21       85.39     52.39 o 
  16   8   5      211.50      174.97     71.04 o 
  17   8   5      322.12      358.34     83.03 o 
  18   8   5      459.92      381.41     89.04 o 
  19   8   5        3.34       31.29     65.08 o 
 -22   9   5      118.09       78.16     65.63 o 
 -21   9   5      113.16      130.67     60.56 o 
 -20   9   5       85.12       50.72     58.35 o 
 -19   9   5      314.31      182.73     61.60 o 
 -18   9   5      283.06      234.82     59.56 o 
 -17   9   5        6.30       44.09     43.72 o 
 -16   9   5       23.87       75.28     57.98 o 
 -15   9   5     2587.86     2538.78    120.91 o 
 -14   9   5       57.00       71.21     42.57 o 
 -13   9   5      887.09      833.46     94.13 o 
 -12   9   5       19.86       14.50     36.84 o 
 -11   9   5     2299.93     2311.27    107.00 o 
 -10   9   5      823.20      964.67     65.45 o 
  -9   9   5      834.41      808.80     71.83 o 
  -8   9   5      374.12      346.93     53.00 o 
  -7   9   5      328.69      340.43     62.53 o 
  -6   9   5       53.98      112.04     40.63 o 
  -5   9   5      919.14      906.72     90.85 o 
  -4   9   5      713.32      782.61     80.04 o 
  -3   9   5     6445.56     6615.54    144.08 o 
  -2   9   5       93.29       76.25     34.01 o 
  -1   9   5     1852.80     2016.86     84.09 o 
   0   9   5     1125.08     1098.94     68.18 o 
   1   9   5      514.82      497.96     51.90 o 
   2   9   5      746.20      900.50     92.47 o 
   3   9   5      986.03     1109.09     81.76 o 
   4   9   5        1.00        1.51     37.13 o 
   5   9   5      556.09      569.99     66.13 o 
   6   9   5      919.04     1035.71     84.40 o 
   7   9   5        2.25        3.81     37.79 o 
   8   9   5      480.22      464.34     65.96 o 
   9   9   5     1450.20     1527.82    103.55 o 
  10   9   5       98.34       70.87     48.71 o 
  11   9   5      515.85      503.27     79.90 o 
  12   9   5      354.54      360.82     67.44 o 
  13   9   5       48.78        4.28     46.37 o 
  14   9   5      439.26      466.26     89.85 o 
  15   9   5      300.65      420.75     91.09 o 
  16   9   5      103.26       66.72     68.71 o 
  17   9   5       52.63      102.86     71.42 o 
 -21  10   5       54.93       48.33     65.15 o 
 -20  10   5       38.53      114.51     63.23 o 
 -19  10   5       17.21       79.13     60.79 o 
 -18  10   5      656.75      710.39     84.28 o 
 -17  10   5        3.54       -1.95     43.55 o 
 -16  10   5      282.35      264.21     60.56 o 
 -15  10   5       34.37       49.13     53.13 o 
 -14  10   5      622.85      485.08     82.64 o 
 -13  10   5       18.96      -12.52     54.33 o 
 -12  10   5     1407.66     1474.72    118.33 o 
 -11  10   5      168.36      112.33     63.40 o 
 -10  10   5      433.95      480.53     92.80 o 
  -9  10   5        4.44       -0.24     35.87 o 
  -8  10   5     1175.26     1209.11     88.48 o 
  -7  10   5       12.29       30.61     41.55 o 
  -6  10   5     1738.03     1990.94    104.64 o 
  -5  10   5       28.81       47.61     39.70 o 
  -4  10   5        4.75       14.31     36.89 o 
  -3  10   5     1418.20     1505.12    108.27 o 
  -2  10   5        3.17      -11.11     37.79 o 
  -1  10   5       72.11       21.08     33.06 o 
   0  10   5     2372.50     2436.09     97.99 o 
   1  10   5       15.05       40.84     40.24 o 
   2  10   5      870.32      919.85     79.49 o 
   3  10   5      191.34       99.07     43.88 o 
   4  10   5     1177.15     1233.65     91.13 o 
   5  10   5       33.96       58.96     44.09 o 
   6  10   5      196.02      190.63     51.92 o 
   7  10   5       20.12       69.80     45.25 o 
   8  10   5       34.87      -15.73     47.02 o 
   9  10   5       27.00        3.12     42.66 o 
  10  10   5       20.42       19.18     46.21 o 
  11  10   5      475.66      573.68     76.60 o 
  12  10   5      322.74      353.70    121.07 o 
  13  10   5        3.17       10.28     62.10 o 
  14  10   5       54.56       26.15     64.99 o 
  15  10   5       98.81       65.42     69.66 o 
  16  10   5       92.37      136.97    106.17 o 
 -19  11   5       43.98       92.27    218.83 o 
 -18  11   5       21.76       32.23     63.04 o 
 -17  11   5      219.86      122.47     79.32 o 
 -16  11   5       13.18       28.79     58.48 o 
 -15  11   5      356.93      367.03     77.78 o 
 -14  11   5      141.20       84.14     61.24 o 
 -13  11   5        5.80       84.19     58.43 o 
 -12  11   5       78.90      -62.75     41.83 o 
 -11  11   5      405.40      343.78     72.69 o 
 -10  11   5      317.01      333.73     82.79 o 
  -9  11   5      150.15      205.48     99.11 o 
  -8  11   5        2.12       23.52     39.37 o 
  -7  11   5       20.89      -50.10     33.40 o 
  -6  11   5       47.52       87.48     44.95 o 
  -5  11   5      152.13      121.49     44.91 o 
  -4  11   5      305.14      306.91     77.79 o 
  -3  11   5      702.75      674.01     88.05 o 
  -2  11   5      766.24      624.23     71.46 o 
  -1  11   5      167.02      212.18     72.77 o 
   0  11   5       90.44       13.99     61.83 o 
   1  11   5      479.61      424.23     63.00 o 
   2  11   5      645.81      657.70     98.73 o 
   3  11   5      325.51      510.86     72.10 o 
   4  11   5       24.68       13.14     42.11 o 
   5  11   5        5.11      -60.71     41.72 o 
   6  11   5      177.06      125.37     50.61 o 
   7  11   5       17.90      -34.80     42.79 o 
   8  11   5       47.16       49.09     48.12 o 
   9  11   5      493.21      632.12     81.38 o 
  10  11   5      104.47       16.60     61.98 o 
  11  11   5      113.22       80.11     65.11 o 
  12  11   5       61.26      104.45     71.09 o 
  13  11   5      211.49      179.00     88.01 o 
  14  11   5       41.77      121.52     76.78 o 
 -16  12   5      145.43      319.94     80.00 o 
 -15  12   5       49.93       52.85     66.08 o 
 -14  12   5      109.92       69.07     62.90 o 
 -13  12   5      294.06      215.42    101.00 o 
 -12  12   5      710.97      771.98    102.40 o 
 -11  12   5        2.22       -9.11     54.67 o 
 -10  12   5      473.58      573.84    129.62 o 
  -9  12   5      492.66      374.31     76.87 o 
  -8  12   5      347.55      262.67     67.56 o 
  -7  12   5       26.88       43.30     52.42 o 
  -6  12   5      231.28      320.04     80.76 o 
  -5  12   5      262.52      181.27     52.61 o 
  -4  12   5      376.36      376.80     62.53 o 
  -3  12   5        0.82      -20.17     39.47 o 
  -2  12   5      339.10      305.96     79.73 o 
  -1  12   5        9.32      -72.93     48.62 o 
   0  12   5      232.27      227.55     69.38 o 
   1  12   5       72.83       24.97     55.16 o 
   2  12   5       16.33       15.57     62.48 o 
   3  12   5        3.03       84.55     67.04 o 
   4  12   5        4.95       23.85     48.02 o 
   5  12   5       18.30       74.66     50.45 o 
   6  12   5      284.16      461.54     72.92 o 
   7  12   5        6.78       17.98     47.87 o 
   8  12   5       76.94       87.78     68.72 o 
   9  12   5       44.01      198.73     79.84 o 
  10  12   5      510.25      538.38     96.50 o 
  11  12   5        1.21       -0.80     68.35 o 
  12  12   5      609.31      686.14    110.54 o 
 -13  13   5       17.03       43.92     63.41 o 
 -12  13   5       50.59      -10.15     84.11 o 
 -11  13   5      205.18      194.98     70.89 o 
 -10  13   5       28.01       37.10     55.28 o 
  -9  13   5      652.25      682.80     96.78 o 
  -8  13   5      167.46      190.76     65.73 o 
  -7  13   5      558.59      384.58     80.34 o 
  -6  13   5      250.81      175.57     61.53 o 
  -5  13   5        3.50      -23.70     42.61 o 
  -4  13   5       18.07      -41.08     44.12 o 
  -3  13   5      322.71      409.86     69.29 o 
  -2  13   5      147.93       66.32     60.49 o 
  -1  13   5      297.34      200.19     71.46 o 
   0  13   5        2.69       34.42     58.18 o 
   1  13   5       73.83       36.81     55.31 o 
   2  13   5       10.53       -9.12     56.16 o 
   3  13   5      391.12      321.14    142.90 o 
   4  13   5       53.99      142.27     68.87 o 
   5  13   5      467.77      372.39    105.35 o 
   6  13   5       14.63       96.07     65.92 o 
   7  13   5        5.13      101.61     69.43 o 
   8  13   5       18.40       20.55     71.06 o 
  -8  14   5       15.86       -0.43     53.92 o 
  -7  14   5       25.53      -10.56     56.23 o 
  -6  14   5      265.68      464.00     87.41 o 
  -5  14   5       11.98       15.02     55.48 o 
  -4  14   5      187.52      102.81     68.65 o 
  -3  14   5       61.05       40.06     58.97 o 
  -2  14   5       23.91      -42.70     55.42 o 
  -1  14   5       45.94       60.16     67.37 o 
   0  14   5      352.70      351.63     86.28 o 
   1  14   5       21.14       27.23     61.06 o 
   2  14   5      213.19      118.61    149.39 o 
   3  14   5       63.31      143.09     96.01 o 
 -28   0   6      299.87      449.70    155.69 o 
 -27   0   6      107.71      134.06    126.29 o 
 -26   0   6      515.45      441.17    147.92 o 
 -25   0   6      284.09      290.97    127.05 o 
 -24   0   6        2.29      -98.26     65.51 o 
 -23   0   6      368.03      198.80    108.01 o 
 -22   0   6     1447.47     1292.89    195.15 o 
 -21   0   6      135.11      256.54    111.97 o 
 -20   0   6     1024.80      887.06    154.47 o 
 -19   0   6     1341.57     1478.28    115.92 o 
 -18   0   6      169.90      215.06     89.73 o 
 -17   0   6     2909.19     3184.31    145.00 o 
 -16   0   6     3703.84     3540.24    145.30 o 
 -15   0   6        1.89       17.78     52.25 o 
 -14   0   6      441.34      405.63     57.25 o 
 -13   0   6     2057.49     2031.51     98.65 o 
 -12   0   6      979.16     1085.73     73.58 o 
 -11   0   6     6884.54     6043.68    164.45 o 
 -10   0   6    37448.13    36255.32    613.99 o 
  -9   0   6     1433.75     1597.67     73.14 o 
  -8   0   6       12.86       -5.75     18.87 o 
  -7   0   6    36827.16    36461.20    598.39 o 
  -6   0   6     5173.01     5675.17    139.05 o 
  -5   0   6    12511.76    12024.44    233.75 o 
  -4   0   6      872.01     1067.43     52.72 o 
  -3   0   6      206.89      260.59     32.27 o 
  -2   0   6      327.24      293.81     88.05 o 
  -1   0   6    32480.97    30389.75    506.73 o 
   0   0   6    10820.86    11333.30    230.38 o 
   1   0   6    22708.20    21969.70    323.60 o 
   2   0   6     2141.96     2031.21     68.01 o 
   3   0   6     6413.75     6712.59    139.73 o 
   4   0   6    38866.51    38792.07    538.84 o 
   5   0   6     2863.38     2511.32     84.13 o 
   6   0   6    13273.49    15040.29    259.39 o 
   7   0   6     8683.39     8496.31    179.30 o 
   8   0   6     5686.58     5633.05    142.99 o 
   9   0   6       52.17       36.60     29.87 o 
  10   0   6      622.89      561.77     58.03 o 
  11   0   6     4304.78     4367.12    134.94 o 
  12   0   6      182.83      105.27     50.41 o 
  13   0   6     6241.76     6577.80    303.38 o 
  14   0   6      294.11      367.15     73.79 o 
  15   0   6        2.59      -40.78     46.75 o 
  16   0   6     1724.11     1655.22    139.93 o 
  17   0   6     2416.04     2528.70    169.71 o 
  18   0   6      237.99      140.84    116.23 o 
  19   0   6     1130.74     1250.52    237.65 o 
  20   0   6      150.46      118.37     69.75 o 
  21   0   6       89.90       -8.63     61.19 o 
  22   0   6       23.76        3.50     65.76 o 
 -28   1   6      457.32      335.54    212.36 o 
 -27   1   6       33.46       79.07     79.03 o 
 -26   1   6       26.34       47.83    121.26 o 
 -25   1   6       38.46       88.04     75.49 o 
 -24   1   6      361.21      262.07    218.61 o 
 -23   1   6      276.91      283.91     87.41 o 
 -22   1   6     1201.91     1646.01    148.36 o 
 -21   1   6      805.03      766.06     85.42 o 
 -20   1   6     2274.13     2233.38    191.95 o 
 -19   1   6     2612.14     2881.72    128.15 o 
 -18   1   6       18.38       30.17     38.66 o 
 -17   1   6     2198.78     2316.91     89.10 o 
 -16   1   6     3112.76     3053.35     95.38 o 
 -15   1   6      962.45     1041.25     67.06 o 
 -14   1   6     4199.18     3598.66     95.63 o 
 -13   1   6    18412.40    18278.81    261.69 o 
 -12   1   6     2024.75     1924.99     64.38 o 
 -11   1   6       79.80       36.86     19.62 o 
 -10   1   6    10372.55     9583.08    151.69 o 
  -9   1   6     2740.85     2989.45    134.75 o 
  -8   1   6     4995.22     4854.97     91.62 o 
  -7   1   6     5387.16     5170.79     93.33 o 
  -6   1   6     1675.03     1523.82     77.40 o 
  -5   1   6     3670.80     4010.68     76.87 o 
  -4   1   6     8039.87     7160.01    112.17 o 
  -3   1   6     1065.27     1186.80     40.04 o 
  -2   1   6     2930.43     2726.65     60.87 o 
  -1   1   6     1076.52      944.50     34.13 o 
   0   1   6     9756.21     9522.48    129.61 o 
   1   1   6     7356.22     7466.35    117.72 o 
   2   1   6     3508.88     3270.15     90.07 o 
   3   1   6       35.85       13.60     13.89 o 
   4   1   6     9321.49     9750.13    129.93 o 
   5   1   6     3592.66     3698.22     72.80 o 
   6   1   6     8622.17     9937.98    137.55 o 
   7   1   6     6105.60     6293.65    109.41 o 
   8   1   6     3749.64     2995.26     71.29 o 
   9   1   6      128.18      154.82     25.74 o 
  10   1   6     3962.19     3847.03     99.37 o 
  11   1   6      365.00      343.03     50.96 o 
  12   1   6       11.02      -18.51     24.88 o 
  13   1   6     1679.55     1651.11     90.01 o 
  14   1   6     2000.60     2001.32    114.20 o 
  15   1   6        0.85      -25.80     32.46 o 
  16   1   6     2582.81     2677.14    214.85 o 
  17   1   6     1139.48     1065.46     87.17 o 
  18   1   6      117.22       48.23     40.68 o 
  19   1   6      206.85      159.19     50.61 o 
  20   1   6      704.07      787.26     83.78 o 
  21   1   6       73.57       49.61     46.14 o 
  22   1   6      380.28      463.91     72.28 o 
 -28   2   6      354.26      488.36    118.14 o 
 -27   2   6       61.54      144.30    106.26 o 
 -26   2   6       52.35      120.86     83.23 o 
 -25   2   6      570.46      705.44    120.44 o 
 -24   2   6       24.47       17.92     76.25 o 
 -23   2   6      297.69      576.68     81.44 o 
 -22   2   6      230.66      308.78     68.68 o 
 -21   2   6      440.39      311.18     62.89 o 
 -20   2   6      178.90      156.17     53.28 o 
 -19   2   6     1872.81     1910.38    176.14 o 
 -18   2   6       27.94       -5.57     36.79 o 
 -17   2   6     5801.48     5934.85    173.79 o 
 -16   2   6     4686.36     4910.74    172.16 o 
 -15   2   6      998.46     1003.72    149.97 o 
 -14   2   6     3394.91     3668.26     94.77 o 
 -13   2   6     5138.12     4796.70    112.88 o 
 -12   2   6     1820.39     1949.85     61.50 o 
 -11   2   6    10702.79    10491.89    163.58 o 
 -10   2   6     1105.91     1113.17     91.64 o 
  -9   2   6        3.96       -7.79     47.75 o 
  -8   2   6      608.17      429.96     39.13 o 
  -7   2   6    18693.20    17605.70    272.73 o 
  -6   2   6     7007.76     7145.01    132.99 o 
  -5   2   6     2275.68     1907.40     49.25 o 
  -4   2   6      231.89      207.54     20.34 o 
  -3   2   6     1393.73     1368.16     39.24 o 
  -2   2   6     2086.56     1988.61     59.12 o 
  -1   2   6     6578.41     5701.21    110.15 o 
   0   2   6      168.49      153.10     24.75 o 
   1   2   6     5118.88     4415.62     78.09 o 
   2   2   6     4024.23     3659.69     73.30 o 
   3   2   6      513.98      715.40     57.92 o 
   4   2   6        9.58       -9.88     15.82 o 
   5   2   6     2479.41     2267.53     61.64 o 
   6   2   6      427.32      455.98     31.60 o 
   7   2   6    13880.95    13823.42    176.16 o 
   8   2   6     6611.12     6669.49    114.33 o 
   9   2   6      716.33      759.11     51.42 o 
  10   2   6     2047.63     2036.93     77.72 o 
  11   2   6     4979.89     5175.86    122.05 o 
  12   2   6       22.44        2.30     27.72 o 
  13   2   6     3525.21     3684.81    108.77 o 
  14   2   6     1506.52     1691.77     93.74 o 
  15   2   6       69.40       83.17     40.21 o 
  16   2   6      318.39      277.85     52.89 o 
  17   2   6     2671.12     2808.15    167.62 o 
  18   2   6       50.97       42.56     40.68 o 
  19   2   6      549.90      588.53    148.78 o 
  20   2   6      444.99      314.13     62.38 o 
  21   2   6       22.80        4.00     63.85 o 
  22   2   6      248.99      153.01     59.39 o 
 -28   3   6      427.20      469.03    111.53 o 
 -27   3   6      191.56      123.23     87.60 o 
 -26   3   6      191.69      210.55     89.52 o 
 -25   3   6      593.10      752.25    162.47 o 
 -24   3   6       26.51       -3.04     47.38 o 
 -23   3   6      119.84       93.83     56.17 o 
 -22   3   6     1203.10     1465.95    134.69 o 
 -21   3   6      114.67      157.49     54.82 o 
 -20   3   6      591.50      600.18    130.30 o 
 -19   3   6      291.09      321.76     67.08 o 
 -18   3   6       33.36       54.89     43.06 o 
 -17   3   6     1552.96     1809.86    104.26 o 
 -16   3   6     3372.33     3314.91    126.23 o 
 -15   3   6      896.56      985.75     84.73 o 
 -14   3   6     3136.72     3230.41    115.93 o 
 -13   3   6     4756.54     4817.96    213.02 o 
 -12   3   6        6.60        1.35     24.65 o 
 -11   3   6      804.73      755.43     58.60 o 
 -10   3   6    14253.44    14573.70    257.32 o 
  -9   3   6     1599.31     1542.27     70.00 o 
  -8   3   6     7586.16     6971.68    148.46 o 
  -7   3   6     3070.25     3053.44     88.24 o 
  -6   3   6      203.48      198.31     25.40 o 
  -5   3   6     7107.53     6799.78    100.33 o 
  -4   3   6    13663.53    12333.39    176.23 o 
  -3   3   6      828.29      925.73     44.30 o 
  -2   3   6    15660.01    14480.35    260.45 o 
  -1   3   6    10867.49    10933.96    331.62 o 
   0   3   6      202.47      230.07     29.75 o 
   1   3   6     1333.38     1194.69     82.17 o 
   2   3   6     7161.12     6196.99    168.10 o 
   3   3   6        7.23      -18.00     14.36 o 
   4   3   6     4767.79     5040.63    120.13 o 
   5   3   6     2411.79     2327.27     77.04 o 
   6   3   6      153.22      130.97     22.18 o 
   7   3   6     3169.65     2997.46     67.96 o 
   8   3   6    10522.33    10652.85    192.99 o 
   9   3   6      157.43      127.20     31.40 o 
  10   3   6     6016.91     5857.83    129.99 o 
  11   3   6     2360.38     2263.99     85.81 o 
  12   3   6       74.76       89.42     32.36 o 
  13   3   6      559.08      636.19     56.88 o 
  14   3   6     3616.06     3649.26    113.23 o 
  15   3   6       10.19       34.15     36.70 o 
  16   3   6      837.12      906.80     81.17 o 
  17   3   6     1129.41     1157.42    111.46 o 
  18   3   6       24.10       34.63     42.06 o 
  19   3   6       97.24       78.31     96.30 o 
  20   3   6     1174.15     1339.40    126.36 o 
  21   3   6       82.34       29.95     58.80 o 
  22   3   6      180.98      188.92     82.55 o 
 -27   4   6      295.31       99.81     79.28 o 
 -26   4   6       32.48       84.07     66.80 o 
 -25   4   6     1280.59     1270.09    122.82 o 
 -24   4   6       25.82       67.76     58.60 o 
 -23   4   6      610.73      422.89    110.84 o 
 -22   4   6      966.25     1233.92    110.86 o 
 -21   4   6      494.96      491.41     99.36 o 
 -20   4   6      374.78      332.65     65.10 o 
 -19   4   6     3892.16     3857.66    316.44 o 
 -18   4   6      977.19     1051.26    134.39 o 
 -17   4   6      172.82      163.14     48.36 o 
 -16   4   6     3170.46     3189.61    127.02 o 
 -15   4   6      928.27     1046.08     80.16 o 
 -14   4   6     1512.09     1554.61     89.78 o 
 -13   4   6    11395.65    11349.86    238.30 o 
 -12   4   6        0.95       -9.49     26.83 o 
 -11   4   6     6295.51     5932.40    129.59 o 
 -10   4   6     3189.32     2844.16     84.28 o 
  -9   4   6      969.71      899.83     70.45 o 
  -8   4   6     1030.13     1054.68     52.39 o 
  -7   4   6    27433.06    27144.33    351.00 o 
  -6   4   6      182.02      268.51     34.92 o 
  -5   4   6     3852.91     3453.05     83.79 o 
  -4   4   6     9059.48     8937.55    170.51 o 
  -3   4   6     2369.24     2577.24    130.30 o 
  -2   4   6    11514.27    12165.62    215.55 o 
  -1   4   6    24441.60    24194.27    327.33 o 
   0   4   6       93.21       77.08     25.59 o 
   1   4   6     6679.01     6494.19    134.99 o 
   2   4   6     3980.93     3923.23    161.81 o 
   3   4   6      120.84      115.98     20.47 o 
   4   4   6     3872.76     4268.72     89.82 o 
   5   4   6     4585.26     4342.23     94.29 o 
   6   4   6      857.37      884.38     52.22 o 
   7   4   6     6182.34     5879.24    120.70 o 
   8   4   6     1494.12     1467.50     94.01 o 
   9   4   6       56.44       69.28     29.28 o 
  10   4   6     2433.63     2568.96     88.78 o 
  11   4   6     4137.89     4329.31    165.59 o 
  12   4   6      690.88      685.49     58.39 o 
  13   4   6     1438.05     1455.79     78.71 o 
  14   4   6     1173.42     1116.97     86.72 o 
  15   4   6      291.88      152.28     64.07 o 
  16   4   6      857.47      825.05     96.10 o 
  17   4   6     1029.81      997.68    106.29 o 
  18   4   6      301.69      281.51     73.81 o 
  19   4   6     1068.14     1017.43    124.96 o 
  20   4   6      240.57      195.49     73.92 o 
  21   4   6       93.33       49.55     61.19 o 
 -27   5   6       14.41        8.80     64.32 o 
 -26   5   6      228.67      185.25     74.12 o 
 -25   5   6      637.31      343.30     79.44 o 
 -24   5   6      525.72      371.62     80.38 o 
 -23   5   6     1732.90     1774.85    131.78 o 
 -22   5   6     1092.31     1321.33    116.46 o 
 -21   5   6       40.47       24.04     46.98 o 
 -20   5   6      975.52     1149.13    103.27 o 
 -19   5   6     1334.62     1428.11    107.08 o 
 -18   5   6      699.97      700.77     80.39 o 
 -17   5   6      171.38      184.06     60.85 o 
 -16   5   6     7355.29     7806.78    396.89 o 
 -15   5   6      105.88       69.87     33.50 o 
 -14   5   6     3027.45     3101.67    151.83 o 
 -13   5   6     2992.08     2863.00    124.03 o 
 -12   5   6      442.28      497.44     48.10 o 
 -11   5   6      429.00      304.73     57.98 o 
 -10   5   6    16077.11    15324.96    396.64 o 
  -9   5   6      586.51      688.23     49.81 o 
  -8   5   6    18981.20    18621.83    270.01 o 
  -7   5   6     5412.97     5188.98    113.72 o 
  -6   5   6      472.37      517.29     30.15 o 
  -5   5   6     1026.99      922.80     38.57 o 
  -4   5   6    20917.63    19933.00    238.62 o 
  -3   5   6      400.78      427.19     39.56 o 
  -2   5   6    24114.07    24110.43    332.85 o 
  -1   5   6     2389.49     2174.76     99.24 o 
   0   5   6     1598.44     1726.43    119.36 o 
   1   5   6     8984.70     8986.80    172.32 o 
   2   5   6    15380.29    14725.64    242.39 o 
   3   5   6      289.05      292.02     41.02 o 
   4   5   6     5494.82     5479.52    136.53 o 
   5   5   6     1942.48     1788.61     83.77 o 
   6   5   6      643.63      661.89     60.70 o 
   7   5   6     2762.46     2658.02    103.62 o 
   8   5   6    14047.58    14257.95    270.21 o 
   9   5   6      215.00      190.29     45.90 o 
  10   5   6     1629.99     1879.86     99.40 o 
  11   5   6     2102.02     2264.38    176.21 o 
  12   5   6       39.77       98.10     43.12 o 
  13   5   6      274.59      237.38     54.45 o 
  14   5   6      356.17      302.45     57.04 o 
  15   5   6        8.70       51.76     46.90 o 
  16   5   6     1907.59     2160.61    123.53 o 
  17   5   6      401.89      319.74     77.43 o 
  18   5   6       87.60      150.55     98.37 o 
  19   5   6      111.90      139.09     72.92 o 
  20   5   6      450.58      471.14     91.89 o 
  21   5   6        0.37      -95.13     63.89 o 
 -26   6   6      188.73      211.51     78.31 o 
 -25   6   6      675.27      601.30     94.87 o 
 -24   6   6       10.43       26.96     60.69 o 
 -23   6   6      198.46      297.73     72.90 o 
 -22   6   6      995.54      959.78    106.05 o 
 -21   6   6       17.00       41.09     50.85 o 
 -20   6   6     1638.96     1681.14    132.77 o 
 -19   6   6     1808.11     1971.26    220.93 o 
 -18   6   6      652.15      546.76     75.76 o 
 -17   6   6     2717.83     2626.07    141.99 o 
 -16   6   6     2479.27     2517.33    124.21 o 
 -15   6   6     2225.50     2249.77    115.13 o 
 -14   6   6       16.51       -7.92     29.77 o 
 -13   6   6     3715.59     3873.59    113.52 o 
 -12   6   6      436.18      383.67     53.28 o 
 -11   6   6     4358.51     4530.82    119.20 o 
 -10   6   6      557.24      532.46     79.27 o 
  -9   6   6     1217.37     1360.18     67.11 o 
  -8   6   6      988.03      859.41     54.61 o 
  -7   6   6     6560.53     6580.19    220.43 o 
  -6   6   6     1961.35     1809.47     56.21 o 
  -5   6   6      830.22      836.50     40.54 o 
  -4   6   6     2249.28     2458.75     63.68 o 
  -3   6   6     1566.57     1705.06    133.40 o 
  -2   6   6     2069.09     2044.62     79.42 o 
  -1   6   6     4635.07     4257.44    113.51 o 
   0   6   6      635.88      746.75     56.58 o 
   1   6   6     6544.88     6190.10    144.58 o 
   2   6   6     2016.80     1999.42     86.32 o 
   3   6   6       24.13       40.83     31.42 o 
   4   6   6     2044.29     2086.55    134.24 o 
   5   6   6     7454.96     7586.69    175.00 o 
   6   6   6      585.31      572.80     60.73 o 
   7   6   6     1954.89     1736.82     92.24 o 
   8   6   6     1477.53     1339.23     86.10 o 
   9   6   6      657.05      662.62     84.43 o 
  10   6   6      325.73      322.87     55.88 o 
  11   6   6      930.21      901.01     96.11 o 
  12   6   6        0.61        7.79     38.73 o 
  13   6   6     1668.58     1795.46    161.92 o 
  14   6   6       12.17       33.78     46.00 o 
  15   6   6      168.59      173.10     55.75 o 
  16   6   6      188.78      189.22     57.52 o 
  17   6   6      151.15      166.50     63.28 o 
  18   6   6        2.50       69.51     62.14 o 
  19   6   6      479.21      320.85     84.26 o 
  20   6   6        9.19      -76.69     75.33 o 
 -25   7   6       83.40      -40.56     58.03 o 
 -24   7   6       17.02      -42.54     63.99 o 
 -23   7   6      459.83      370.80     98.17 o 
 -22   7   6      432.58      350.56     74.43 o 
 -21   7   6        7.43       -8.99     46.42 o 
 -20   7   6      690.76      745.17    108.71 o 
 -19   7   6      361.71      404.53     72.17 o 
 -18   7   6      113.12       99.76     74.08 o 
 -17   7   6      317.19      256.68     64.99 o 
 -16   7   6     1076.53      939.88    117.03 o 
 -15   7   6        0.02      -59.98     40.85 o 
 -14   7   6     2627.94     2795.35    139.99 o 
 -13   7   6        6.22      -17.86     40.22 o 
 -12   7   6       47.98       43.34     33.01 o 
 -11   7   6     1557.18     1631.53    100.49 o 
 -10   7   6     6493.50     6708.48    160.78 o 
  -9   7   6       63.26       54.74     29.15 o 
  -8   7   6      717.55      696.40     54.36 o 
  -7   7   6     1761.15     1731.52     74.26 o 
  -6   7   6     2866.23     2926.44     90.06 o 
  -5   7   6     2345.90     2514.67     98.90 o 
  -4   7   6     2135.04     2087.16     91.49 o 
  -3   7   6       19.92      -11.11     26.27 o 
  -2   7   6      426.77      310.70     51.14 o 
  -1   7   6     1476.16     1409.39    112.82 o 
   0   7   6       14.21       16.04     30.82 o 
   1   7   6     1252.51     1251.62     74.33 o 
   2   7   6      975.28     1054.11     72.09 o 
   3   7   6      491.70      521.60     56.36 o 
   4   7   6     3475.12     3548.20    173.00 o 
   5   7   6     2798.65     2719.16    186.92 o 
   6   7   6       17.15       23.55     37.07 o 
   7   7   6      132.28       89.50     41.44 o 
   8   7   6     3113.56     3018.30    125.15 o 
   9   7   6       78.69       42.03     40.02 o 
  10   7   6     2172.26     2257.85    123.49 o 
  11   7   6       38.54       -1.32     40.91 o 
  12   7   6       10.33      -27.97     52.83 o 
  13   7   6       41.89       35.03     45.08 o 
  14   7   6      441.59      622.46     76.34 o 
  15   7   6       28.69       24.78     47.59 o 
  16   7   6      647.09      616.03     79.86 o 
  17   7   6      219.82      138.74     58.97 o 
  18   7   6       14.38       80.74     65.92 o 
  19   7   6       38.47       80.74     85.23 o 
 -24   8   6       33.72       57.94     68.04 o 
 -23   8   6      221.49      232.40     72.87 o 
 -22   8   6      376.41      320.39     84.16 o 
 -21   8   6       85.25       13.57    103.66 o 
 -20   8   6      294.70      323.90     69.61 o 
 -19   8   6     1043.17     1319.25    114.52 o 
 -18   8   6        0.82       24.17     47.40 o 
 -17   8   6      704.57      797.71     90.74 o 
 -16   8   6       51.87       14.70     52.66 o 
 -15   8   6       14.53       32.60     42.74 o 
 -14   8   6     1407.00     1443.59    187.96 o 
 -13   8   6     4080.64     3799.20    188.14 o 
 -12   8   6      393.69      395.91     52.31 o 
 -11   8   6     2936.84     2998.70    135.31 o 
 -10   8   6      932.78     1002.72     91.63 o 
  -9   8   6      663.45      688.63     65.60 o 
  -8   8   6      848.95      773.87     69.88 o 
  -7   8   6     1643.72     1522.09     99.54 o 
  -6   8   6       84.93       49.04     41.02 o 
  -5   8   6       45.64       71.94     41.78 o 
  -4   8   6      729.75      641.39     57.00 o 
  -3   8   6        2.60      -17.63     30.73 o 
  -2   8   6       18.29       -9.64     30.75 o 
  -1   8   6     2644.27     2410.38     99.39 o 
   0   8   6       62.54       11.86     34.96 o 
   1   8   6      110.01      180.50     42.67 o 
   2   8   6      192.16      193.25     44.62 o 
   3   8   6       43.50       61.11     36.72 o 
   4   8   6      763.54      765.04     79.44 o 
   5   8   6     1357.29     1332.58     88.16 o 
   6   8   6      243.49      194.65     47.42 o 
   7   8   6     1065.29     1154.61    111.83 o 
   8   8   6       11.64       65.22     42.38 o 
   9   8   6      122.88       86.03     46.34 o 
  10   8   6      186.79      197.53     53.24 o 
  11   8   6     1539.96     1447.33    104.91 o 
  12   8   6        6.25       19.10     48.64 o 
  13   8   6      351.38      284.95     75.29 o 
  14   8   6      140.27      288.73     68.93 o 
  15   8   6        5.92       25.27     50.54 o 
  16   8   6      270.37      236.98     69.39 o 
  17   8   6      468.57      436.47     91.85 o 
  18   8   6        0.11      -59.84     63.04 o 
 -22   9   6      137.69       73.22     63.78 o 
 -21   9   6       65.35      -26.28     50.04 o 
 -20   9   6      240.80      261.66     71.42 o 
 -19   9   6      340.23      382.43     75.50 o 
 -18   9   6       88.53        9.20     48.79 o 
 -17   9   6      946.85      847.71    161.92 o 
 -16   9   6     2780.71     2879.59    188.67 o 
 -15   9   6       66.96       92.07     51.77 o 
 -14   9   6       25.09       31.82     59.37 o 
 -13   9   6      913.86     1023.88    122.94 o 
 -12   9   6      696.84      858.59     93.60 o 
 -11   9   6     1981.64     2146.70    201.02 o 
 -10   9   6     2716.54     3092.54    152.51 o 
  -9   9   6     1158.81     1167.49     84.75 o 
  -8   9   6       21.92      -44.42     31.10 o 
  -7   9   6      486.90      455.89     60.01 o 
  -6   9   6     5867.29     5838.63    161.33 o 
  -5   9   6     4457.39     4344.35    137.79 o 
  -4   9   6     3985.45     3969.94    249.52 o 
  -3   9   6        0.85       41.47     43.24 o 
  -2   9   6      101.74      105.55     40.15 o 
  -1   9   6      602.33      760.13     68.02 o 
   0   9   6      707.09      601.13     62.71 o 
   1   9   6        4.46       14.84     33.64 o 
   2   9   6     2614.67     2516.52    135.69 o 
   3   9   6        4.23      -37.14     35.38 o 
   4   9   6       73.48       20.81     38.23 o 
   5   9   6      848.23      710.10     93.73 o 
   6   9   6       85.81       41.77     41.84 o 
   7   9   6      712.61      682.72     74.39 o 
   8   9   6      801.02      899.08    105.76 o 
   9   9   6     1306.26     1208.96    129.42 o 
  10   9   6       88.24       88.83     49.71 o 
  11   9   6      230.99      182.93     57.12 o 
  12   9   6        4.23       25.62     49.06 o 
  13   9   6      176.11      158.69     57.95 o 
  14   9   6      284.88      333.92     73.23 o 
  15   9   6       83.51      157.68     73.31 o 
  16   9   6      212.21      274.89     83.62 o 
 -21  10   6      179.45      172.35     89.26 o 
 -20  10   6      472.75      464.54    148.30 o 
 -19  10   6      767.36      497.84    226.60 o 
 -18  10   6      127.54      257.58     93.43 o 
 -17  10   6       33.60      -46.04     54.11 o 
 -16  10   6      685.23      420.33    130.40 o 
 -15  10   6      159.01      183.77     76.20 o 
 -14  10   6      856.20      829.36     99.81 o 
 -13  10   6      275.06      330.90    105.81 o 
 -12  10   6       78.79       42.76     49.96 o 
 -11  10   6      614.73      591.34    108.18 o 
 -10  10   6      524.40      661.80    156.76 o 
  -9  10   6      409.34      396.44     59.75 o 
  -8  10   6     3138.21     3148.15    131.40 o 
  -7  10   6     3834.82     3840.64    140.77 o 
  -6  10   6     1309.22     1164.24     87.03 o 
  -5  10   6     2558.84     2653.71    119.18 o 
  -4  10   6        1.94       67.74     38.70 o 
  -3  10   6     1005.13     1041.18    105.01 o 
  -2  10   6     1025.05     1025.07     99.03 o 
  -1  10   6     1706.60     1901.59    124.56 o 
   0  10   6      334.53      363.59     58.25 o 
   1  10   6      144.98      109.85     45.16 o 
   2  10   6       76.17       52.96     42.53 o 
   3  10   6       24.38       33.33     41.35 o 
   4  10   6     1470.89     1554.91    101.66 o 
   5  10   6     1397.59     1510.09    102.51 o 
   6  10   6     1490.09     1592.41    107.18 o 
   7  10   6      199.53       93.52     47.01 o 
   8  10   6      464.77      524.95     74.66 o 
   9  10   6       52.00       59.98     48.71 o 
  10  10   6      268.64      253.07     63.46 o 
  11  10   6       97.16      120.27     84.70 o 
  12  10   6        0.59       50.96     57.63 o 
  13  10   6       43.62       -7.38     63.17 o 
  14  10   6       56.79       62.86     71.01 o 
  15  10   6        0.18      -22.83     63.09 o 
 -19  11   6      375.29      378.41    108.36 o 
 -18  11   6      138.45      200.04     96.18 o 
 -17  11   6      346.75      481.24    118.75 o 
 -16  11   6      196.32      220.80    113.11 o 
 -15  11   6        7.75      -89.49     59.66 o 
 -14  11   6      163.43      107.37     61.21 o 
 -13  11   6      283.99      136.78     70.06 o 
 -12  11   6        1.70      -43.08     42.37 o 
 -11  11   6      803.15      954.72    142.05 o 
 -10  11   6      957.74      973.62    105.72 o 
  -9  11   6        6.04      -27.86     44.98 o 
  -8  11   6      603.65      601.13     73.32 o 
  -7  11   6      142.76       83.64     46.35 o 
  -6  11   6      480.21      446.18     64.53 o 
  -5  11   6       34.09       42.16     40.12 o 
  -4  11   6      988.84      999.28     86.87 o 
  -3  11   6      422.98      227.80     66.43 o 
  -2  11   6      313.86      400.89     75.73 o 
  -1  11   6      112.80       77.87     55.42 o 
   0  11   6      656.55      654.93     87.93 o 
   1  11   6     1012.29      994.72    104.22 o 
   2  11   6      114.41      158.32     50.51 o 
   3  11   6      725.97      749.08     79.81 o 
   4  11   6      135.58       66.24     48.86 o 
   5  11   6     1379.41     1416.66    153.21 o 
   6  11   6        4.12      -20.25     44.59 o 
   7  11   6      108.06      110.48     52.90 o 
   8  11   6        8.03      -28.17     45.73 o 
   9  11   6       80.50       55.34     53.50 o 
  10  11   6        8.09       46.89     75.13 o 
  11  11   6      143.69      102.33     70.03 o 
  12  11   6       65.71       17.87     75.95 o 
  13  11   6      162.45       99.75     79.56 o 
 -16  12   6        2.75       12.97     90.72 o 
 -15  12   6       32.02       64.90     72.28 o 
 -14  12   6       39.08       73.89     60.90 o 
 -13  12   6      121.64      161.12     67.64 o 
 -12  12   6       12.44      -11.15     53.41 o 
 -11  12   6        9.58       44.89     55.48 o 
 -10  12   6      154.93       39.87     55.27 o 
  -9  12   6      876.17      771.01     97.60 o 
  -8  12   6      279.59      362.25     76.40 o 
  -7  12   6      461.20      516.50    108.42 o 
  -6  12   6      699.22      724.62    156.82 o 
  -5  12   6      212.66      224.08     56.39 o 
  -4  12   6      204.78      130.04     50.25 o 
  -3  12   6       35.08       96.10     56.93 o 
  -2  12   6      165.10      132.86     62.84 o 
  -1  12   6      572.97      712.75     96.76 o 
   0  12   6      311.37      366.40    101.43 o 
   1  12   6        8.60      -16.93     67.83 o 
   2  12   6      286.56      320.90     76.87 o 
   3  12   6      281.67      311.48     76.56 o 
   4  12   6      238.93      205.96     58.82 o 
   5  12   6       57.05       81.01     52.80 o 
   6  12   6      190.21      195.36     60.72 o 
   7  12   6      100.69       37.09     54.47 o 
   8  12   6        0.19       -9.93     47.74 o 
   9  12   6        0.23       30.43     67.65 o 
  10  12   6       20.77        8.71     65.04 o 
 -13  13   6        5.94       76.46     62.57 o 
 -12  13   6       84.50      123.74     68.72 o 
 -11  13   6        1.99       -1.10     54.70 o 
 -10  13   6       31.79       55.83     60.02 o 
  -9  13   6        6.21      -41.97     52.26 o 
  -8  13   6       33.62       10.58     56.10 o 
  -7  13   6      106.49      142.27     59.51 o 
  -6  13   6       55.17       19.41     48.65 o 
  -5  13   6        8.67      -19.17     45.20 o 
  -4  13   6       35.34      -64.47     46.93 o 
  -3  13   6       42.75      135.44     66.55 o 
  -2  13   6        0.52      -17.45     73.68 o 
  -1  13   6       34.94       54.62     58.48 o 
   0  13   6        2.74      -13.47     55.00 o 
   1  13   6      109.42       75.97     67.92 o 
   2  13   6      201.77      113.96     67.68 o 
   3  13   6       85.33      105.13     67.64 o 
   4  13   6        1.65        4.86     60.89 o 
   5  13   6        9.83       -4.35     74.60 o 
   6  13   6        6.68      -58.66     55.79 o 
   7  13   6      297.31      268.57     81.38 o 
  -7  14   6       24.73       29.91     67.46 o 
  -6  14   6       35.35       40.33     73.87 o 
  -5  14   6        0.75       -1.72     59.03 o 
  -4  14   6       93.86      147.72     67.77 o 
  -3  14   6       37.74      -24.87     68.52 o 
  -2  14   6       36.04       53.30     61.99 o 
  -1  14   6       12.37       88.46     71.21 o 
   0  14   6       14.24      -63.70     61.11 o 
   1  14   6       79.45        2.19     64.68 o 
 -28   1   7       43.94      116.14     91.59 o 
 -27   1   7        1.01       27.33     76.18 o 
 -26   1   7       77.15       24.95     72.15 o 
 -25   1   7        0.34      122.92     79.07 o 
 -24   1   7        9.12        8.72     63.92 o 
 -23   1   7      240.40      449.93     97.92 o 
 -22   1   7       20.99       20.89     61.29 o 
 -21   1   7        7.97      -19.71     56.61 o 
 -20   1   7       30.76      -16.65     40.11 o 
 -19   1   7       34.64       71.30     42.22 o 
 -18   1   7       14.57      -22.04     37.02 o 
 -17   1   7       38.87       23.27     37.52 o 
 -16   1   7      801.02      722.32     93.12 o 
 -15   1   7     1482.17     1389.60     64.87 o 
 -14   1   7     2118.61     2146.31     74.02 o 
 -13   1   7      946.68      997.83     78.30 o 
 -12   1   7     2795.97     3105.11     81.19 o 
 -11   1   7      455.81      547.67     37.32 o 
 -10   1   7     1752.17     2091.38    106.11 o 
  -9   1   7     3682.19     3868.63     84.37 o 
  -8   1   7       63.87       45.03     17.60 o 
  -7   1   7      172.41      180.20     23.08 o 
  -6   1   7      862.87     1052.74     45.91 o 
  -5   1   7      663.59      769.11     36.62 o 
  -4   1   7      283.96      335.44     27.21 o 
  -3   1   7     1182.59     1354.52     45.72 o 
  -2   1   7      139.45      183.74     28.31 o 
  -1   1   7      339.40      414.08     37.10 o 
   0   1   7     4357.16     4433.72     81.90 o 
   1   1   7     2754.89     2866.93     65.57 o 
   2   1   7      131.80      142.23     21.93 o 
   3   1   7      622.53      707.56     35.49 o 
   4   1   7       98.24      109.01     20.24 o 
   5   1   7     1585.81     1769.54     68.26 o 
   6   1   7       20.22       38.15     18.98 o 
   7   1   7      185.77      145.81     25.28 o 
   8   1   7     1214.24     1219.22     51.71 o 
   9   1   7      100.44       56.00     30.24 o 
  10   1   7        6.14      -23.61     25.04 o 
  11   1   7       12.79        2.37     26.17 o 
  12   1   7       75.36       20.97     33.03 o 
  13   1   7       98.66      127.20     40.99 o 
  14   1   7      296.66      346.51     76.45 o 
  15   1   7       11.82      -47.97     31.98 o 
  16   1   7       56.81      -22.05     36.81 o 
  17   1   7       13.87       -1.34     37.21 o 
  18   1   7       53.23       -6.80     41.74 o 
  19   1   7       94.68      128.66     51.23 o 
  20   1   7       16.95       58.94     47.47 o 
  21   1   7        7.14      -30.27     44.94 o 
 -28   2   7       74.38      109.09    102.75 o 
 -27   2   7       58.56       66.02     74.79 o 
 -26   2   7       18.34       51.94     73.02 o 
 -25   2   7        1.52       10.63     89.73 o 
 -24   2   7      585.51      336.59     94.42 o 
 -23   2   7      196.32      184.16     79.42 o 
 -22   2   7      711.93      588.81     80.39 o 
 -21   2   7       45.78        8.38     50.16 o 
 -20   2   7     1294.16     1285.96     99.54 o 
 -19   2   7       54.96       45.15     42.28 o 
 -18   2   7      503.05      567.12     70.06 o 
 -17   2   7      760.25      803.16     75.24 o 
 -16   2   7        0.72      -17.46     46.08 o 
 -15   2   7     1315.52     1278.43     86.43 o 
 -14   2   7        7.69       -5.16     28.52 o 
 -13   2   7     3478.10     3515.25    160.92 o 
 -12   2   7       18.56       28.40     18.24 o 
 -11   2   7      403.71      534.54     43.49 o 
 -10   2   7      936.72      958.79     44.37 o 
  -9   2   7      388.17      411.27     27.96 o 
  -8   2   7      334.71      296.87     32.86 o 
  -7   2   7     1486.85     1707.25     50.19 o 
  -6   2   7     1572.68     1678.53     50.00 o 
  -5   2   7      482.51      480.10     43.84 o 
  -4   2   7     3081.64     3325.01     70.95 o 
  -3   2   7      538.82      573.90     28.80 o 
  -2   2   7     1270.21     1167.70     41.70 o 
  -1   2   7     2252.62     2383.02     70.81 o 
   0   2   7       46.52       23.74     13.89 o 
   1   2   7      145.95      113.77     19.46 o 
   2   2   7      313.02      364.50     46.57 o 
   3   2   7    12132.04    12818.83    178.45 o 
   4   2   7        0.43        8.12     16.27 o 
   5   2   7       52.50        6.80     18.44 o 
   6   2   7       11.90        5.03     17.41 o 
   7   2   7        5.98       18.69     19.88 o 
   8   2   7     1326.82     1625.13     70.09 o 
   9   2   7       75.07       91.92     28.44 o 
  10   2   7       85.53      114.93     39.77 o 
  11   2   7      263.29      206.85     38.31 o 
  12   2   7        4.87      -32.35     28.09 o 
  13   2   7       23.91        1.02     34.17 o 
  14   2   7      280.40      252.46     49.37 o 
  15   2   7       41.01        8.22     36.95 o 
  16   2   7       45.12      -45.05     36.03 o 
  17   2   7       18.19       14.74     44.41 o 
  18   2   7       45.07       -4.89     41.25 o 
  19   2   7      161.26      104.36     61.10 o 
  20   2   7        0.30      -30.90     50.92 o 
  21   2   7       17.34       71.39     82.21 o 
 -28   3   7        0.66       -1.04     76.79 o 
 -27   3   7       47.04       28.03     76.49 o 
 -26   3   7        8.06        9.07     69.99 o 
 -25   3   7       34.70       34.36     72.19 o 
 -24   3   7       44.42        2.40     52.54 o 
 -23   3   7       53.95      117.71     83.53 o 
 -22   3   7       18.01       14.56     47.29 o 
 -21   3   7        5.76        2.86     45.90 o 
 -20   3   7     1523.68     1658.91    111.31 o 
 -19   3   7      540.20      632.35     75.19 o 
 -18   3   7      144.28      156.23     89.89 o 
 -17   3   7      161.23      150.91     46.90 o 
 -16   3   7       41.00      101.34     55.11 o 
 -15   3   7      160.78      256.72     52.18 o 
 -14   3   7      492.68      448.98     79.88 o 
 -13   3   7     1334.38     1423.96     81.09 o 
 -12   3   7      989.59     1121.24     94.08 o 
 -11   3   7      444.76      531.88    123.46 o 
 -10   3   7      126.59      207.22     46.42 o 
  -9   3   7      853.76     1043.21     80.68 o 
  -8   3   7      681.98      811.13     51.91 o 
  -7   3   7      488.68      518.28     61.80 o 
  -6   3   7     2285.64     2087.86     56.52 o 
  -5   3   7     5242.35     5339.32     88.33 o 
  -4   3   7      202.47      142.10     18.26 o 
  -3   3   7     1551.62     1586.79     68.75 o 
  -2   3   7       87.34       57.64     25.72 o 
  -1   3   7     4247.43     4052.78     98.37 o 
   0   3   7      916.55      913.00     52.15 o 
   1   3   7      806.30      916.06     53.61 o 
   2   3   7      781.18      794.01     51.25 o 
   3   3   7      215.91      234.25     25.59 o 
   4   3   7       65.28       79.38     20.95 o 
   5   3   7      576.86      623.21     51.98 o 
   6   3   7      221.58      224.69     27.29 o 
   7   3   7       17.25       18.40     24.37 o 
   8   3   7        7.23      -24.45     21.50 o 
   9   3   7      180.91      188.92     35.81 o 
  10   3   7       82.13      101.10     33.55 o 
  11   3   7      456.23      492.94     54.50 o 
  12   3   7       24.51       48.16     32.84 o 
  13   3   7       30.75       63.76     34.72 o 
  14   3   7      181.18      170.07     48.24 o 
  15   3   7       54.13       99.09     51.45 o 
  16   3   7       37.52       27.40     46.42 o 
  17   3   7        9.12      -31.15     47.81 o 
  18   3   7      471.32      218.77     69.55 o 
  19   3   7       18.61      -18.48     50.79 o 
  20   3   7        4.51        9.28     57.40 o 
  21   3   7        0.41       27.11     60.18 o 
 -27   4   7       37.42      -72.81     70.53 o 
 -26   4   7       37.39       -0.39     71.81 o 
 -25   4   7        0.18      -10.83     55.23 o 
 -24   4   7       93.84        6.31     53.45 o 
 -23   4   7       56.26       46.50     50.96 o 
 -22   4   7      847.39      648.37     84.59 o 
 -21   4   7      190.05      248.52     62.36 o 
 -20   4   7      265.11      143.13     52.73 o 
 -19   4   7      458.97      456.21     70.67 o 
 -18   4   7        0.24        9.99     44.17 o 
 -17   4   7     1061.40     1115.40    109.95 o 
 -16   4   7     1171.70     1266.28     89.92 o 
 -15   4   7      174.98      191.24     65.08 o 
 -14   4   7     1560.02     1392.59     90.32 o 
 -13   4   7        7.19        3.67     29.73 o 
 -12   4   7      192.07      263.04     43.42 o 
 -11   4   7     1037.42     1024.09     58.71 o 
 -10   4   7     2887.23     3060.54     89.35 o 
  -9   4   7     1767.93     1669.41     98.37 o 
  -8   4   7        4.92      -17.19     19.49 o 
  -7   4   7      358.80      362.26     46.44 o 
  -6   4   7        3.38       -0.95     18.49 o 
  -5   4   7    10400.14    10707.92    159.07 o 
  -4   4   7        6.54      -22.46     19.79 o 
  -3   4   7    24229.02    24617.36    331.78 o 
  -2   4   7      141.71      175.91     30.69 o 
  -1   4   7     1835.72     2037.05     73.63 o 
   0   4   7     1553.21     1517.00     81.77 o 
   1   4   7     1485.78     1578.59    103.89 o 
   2   4   7       55.44       16.15     25.23 o 
   3   4   7     3253.45     3357.74    134.55 o 
   4   4   7     1083.33     1152.24     73.82 o 
   5   4   7      534.92      652.19     78.29 o 
   6   4   7        1.46       10.80     29.75 o 
   7   4   7      112.33       82.05     35.11 o 
   8   4   7      266.69      279.99     46.64 o 
   9   4   7      928.01     1015.25    120.49 o 
  10   4   7       82.74      106.55     41.64 o 
  11   4   7       25.62      -12.52     35.23 o 
  12   4   7        5.30       45.98     46.68 o 
  13   4   7      514.95      477.00     64.22 o 
  14   4   7      263.09      249.94     55.80 o 
  15   4   7        2.02       65.12     66.29 o 
  16   4   7       18.96       71.36     55.12 o 
  17   4   7        2.93       16.04     55.31 o 
  18   4   7       10.71       28.55     59.22 o 
  19   4   7       70.76       18.31     59.84 o 
  20   4   7       26.72       69.92     77.51 o 
 -27   5   7       12.05       93.95     69.35 o 
 -26   5   7       63.97       77.46     68.06 o 
 -25   5   7      120.75      112.23     65.47 o 
 -24   5   7      118.60      104.85     63.49 o 
 -23   5   7      338.10      242.27     87.96 o 
 -22   5   7       53.14      108.02     57.53 o 
 -21   5   7      226.67      149.51     58.14 o 
 -20   5   7      180.76      220.44     58.66 o 
 -19   5   7       51.17       86.10     45.84 o 
 -18   5   7     1180.14     1292.11     98.75 o 
 -17   5   7      451.61      440.39     63.68 o 
 -16   5   7      124.48       58.43     34.45 o 
 -15   5   7      154.84      161.91     37.08 o 
 -14   5   7     2257.84     2267.83     90.03 o 
 -13   5   7      582.02      615.01     62.36 o 
 -12   5   7      533.00      594.69     51.58 o 
 -11   5   7       35.07       46.33     27.76 o 
 -10   5   7       55.73       57.92     27.82 o 
  -9   5   7     1682.34     1542.03     86.46 o 
  -8   5   7     1874.28     1806.28     69.75 o 
  -7   5   7     5463.82     5860.52    122.43 o 
  -6   5   7     2769.83     2891.90     76.37 o 
  -5   5   7      439.82      411.03     37.52 o 
  -4   5   7       41.69       27.86     29.42 o 
  -3   5   7     3663.35     3848.94    115.49 o 
  -2   5   7     6270.47     6262.02    135.52 o 
  -1   5   7      555.72      572.60     48.35 o 
   0   5   7       27.39        0.53     24.23 o 
   1   5   7      278.56      321.98     41.19 o 
   2   5   7        2.55       -5.22     24.94 o 
   3   5   7     2490.91     2669.42    111.79 o 
   4   5   7       32.62        9.45     30.87 o 
   5   5   7      125.25      124.01     36.43 o 
   6   5   7      114.43      102.83     37.76 o 
   7   5   7        4.30       36.59     33.88 o 
   8   5   7     1384.64     1418.97     88.04 o 
   9   5   7     1808.80     1951.75    100.89 o 
  10   5   7      539.59      460.53     62.28 o 
  11   5   7      135.99      117.42     45.50 o 
  12   5   7     1141.34     1297.46     94.93 o 
  13   5   7       24.09      -39.28     37.65 o 
  14   5   7       36.19      -26.80     41.49 o 
  15   5   7        7.48       30.49     43.26 o 
  16   5   7      153.44      192.09     59.41 o 
  17   5   7      181.46      164.35     64.96 o 
  18   5   7      191.77      330.34     89.46 o 
  19   5   7       13.28       13.60     61.52 o 
  20   5   7      152.09      155.18     74.07 o 
 -26   6   7        4.91       -8.38     59.25 o 
 -25   6   7        6.40       -8.11     56.04 o 
 -24   6   7       90.09      116.44     62.55 o 
 -23   6   7      135.89      128.22     64.61 o 
 -22   6   7       60.43       23.94     56.20 o 
 -21   6   7      224.93      234.75     66.18 o 
 -20   6   7        0.42      -13.77     44.12 o 
 -19   6   7      180.76      147.30     54.49 o 
 -18   6   7      333.90      121.51     52.16 o 
 -17   6   7      122.16      172.66     53.42 o 
 -16   6   7      149.51      190.26     52.88 o 
 -15   6   7        4.95       -8.28     30.22 o 
 -14   6   7     1011.09     1136.46     71.92 o 
 -13   6   7        8.71      -13.61     26.58 o 
 -12   6   7      709.78      673.24     57.06 o 
 -11   6   7      237.08      313.89     53.72 o 
 -10   6   7     4283.74     4572.48    118.72 o 
  -9   6   7     1308.59     1300.52     67.04 o 
  -8   6   7      309.39      302.39     38.65 o 
  -7   6   7       15.46       14.52     23.40 o 
  -6   6   7      130.21      135.20     23.77 o 
  -5   6   7      848.96      793.57     75.50 o 
  -4   6   7      461.55      558.30     48.61 o 
  -3   6   7      520.84      556.40     48.98 o 
  -2   6   7      127.75       75.65     30.02 o 
  -1   6   7       33.02        3.45     26.57 o 
   0   6   7      741.22      810.54     59.28 o 
   1   6   7     1244.45     1160.56     70.77 o 
   2   6   7       19.37       24.41     28.75 o 
   3   6   7       69.21       40.46     30.69 o 
   4   6   7       75.46      146.04     42.99 o 
   5   6   7      125.88      122.91     41.05 o 
   6   6   7     1005.25      960.33     96.24 o 
   7   6   7      635.88      688.60     70.24 o 
   8   6   7      385.06      364.59     56.76 o 
   9   6   7     1100.24     1176.37     87.86 o 
  10   6   7        0.48      -18.46     38.50 o 
  11   6   7       24.66       24.85     40.30 o 
  12   6   7        3.61      -21.90     41.41 o 
  13   6   7      912.48     1057.22     93.88 o 
  14   6   7      155.50       39.91     47.18 o 
  15   6   7      120.93      220.06     60.25 o 
  16   6   7      249.25      189.80     61.00 o 
  17   6   7      162.24      198.40     72.96 o 
  18   6   7       13.82       59.77     60.58 o 
  19   6   7      156.62        2.07     69.64 o 
 -25   7   7      109.94      169.48     71.21 o 
 -24   7   7      211.33      214.60     72.33 o 
 -23   7   7      128.91      173.52     68.14 o 
 -22   7   7        0.91        7.71     52.60 o 
 -21   7   7      273.56      273.39     83.07 o 
 -20   7   7      584.52      677.59    156.63 o 
 -19   7   7      292.58      324.62     68.79 o 
 -18   7   7      121.94       25.48     68.61 o 
 -17   7   7        1.97      -29.22     39.97 o 
 -16   7   7       33.96       88.14     51.40 o 
 -15   7   7       54.08      -16.55     37.54 o 
 -14   7   7     1370.14     1532.41     88.41 o 
 -13   7   7      114.25      127.54     38.82 o 
 -12   7   7     1510.73     1558.72     89.62 o 
 -11   7   7      363.04      344.30     45.45 o 
 -10   7   7       89.18       11.73     30.82 o 
  -9   7   7     1895.57     1983.06     83.39 o 
  -8   7   7      537.37      599.73     68.54 o 
  -7   7   7     2804.98     2857.35    121.77 o 
  -6   7   7      826.64      882.65     78.96 o 
  -5   7   7       31.17       28.17     36.13 o 
  -4   7   7       85.64       58.80     30.74 o 
  -3   7   7      784.42      754.73     68.60 o 
  -2   7   7     2035.41     2004.87     87.78 o 
  -1   7   7      220.57      192.01     40.69 o 
   0   7   7     1142.64     1051.93     76.77 o 
   1   7   7        4.42       32.71     31.53 o 
   2   7   7        2.62        0.43     32.22 o 
   3   7   7       95.97       30.42     34.65 o 
   4   7   7      922.29      845.32     72.05 o 
   5   7   7     1532.72     1389.21     87.43 o 
   6   7   7     4635.71     4704.91    166.63 o 
   7   7   7      193.15      114.97     43.90 o 
   8   7   7      115.91      172.90     47.52 o 
   9   7   7      329.74      334.31     58.21 o 
  10   7   7     3255.11     3274.53    148.27 o 
  11   7   7        8.58       37.08     46.20 o 
  12   7   7      830.54      893.53    114.16 o 
  13   7   7      151.54      183.37     57.09 o 
  14   7   7        2.67       15.23     51.65 o 
  15   7   7      109.85       98.05     55.28 o 
  16   7   7      411.83      524.04     80.21 o 
  17   7   7        8.99      -39.05     49.06 o 
  18   7   7      167.79      122.03     73.31 o 
 -24   8   7        1.38        1.50     60.35 o 
 -23   8   7      211.94      369.29     80.87 o 
 -22   8   7      170.94      208.09     72.27 o 
 -21   8   7      363.02      374.99     75.98 o 
 -20   8   7       56.26       57.20     54.75 o 
 -19   8   7        8.41      -57.97     46.98 o 
 -18   8   7      268.61      353.00     70.27 o 
 -17   8   7     2843.65     2636.17    144.37 o 
 -16   8   7      738.44      796.08     85.62 o 
 -15   8   7      435.01      361.53     62.67 o 
 -14   8   7       28.16      121.28     48.92 o 
 -13   8   7      112.57      114.12     75.86 o 
 -12   8   7      274.77      175.87     53.20 o 
 -11   8   7     2266.23     2590.14    127.97 o 
 -10   8   7     2623.11     2575.31    126.77 o 
  -9   8   7     1165.30     1282.69    198.92 o 
  -8   8   7      533.36      484.36     67.07 o 
  -7   8   7       70.15       21.74     37.29 o 
  -6   8   7      747.27      704.36     76.72 o 
  -5   8   7     1179.84     1162.74     92.13 o 
  -4   8   7      269.34      286.20     55.92 o 
  -3   8   7     1207.24     1205.57     74.64 o 
  -2   8   7      176.83      176.36     41.04 o 
  -1   8   7       61.84        9.62     32.58 o 
   0   8   7      105.94       82.33     42.74 o 
   1   8   7      815.30      808.43     69.29 o 
   2   8   7     1010.55     1118.18    154.99 o 
   3   8   7     3738.42     3677.09    129.03 o 
   4   8   7       84.96       43.75     39.27 o 
   5   8   7      679.07      775.12    124.74 o 
   6   8   7      379.33      387.92     61.18 o 
   7   8   7     1492.30     1610.54    101.98 o 
   8   8   7      193.02      182.94     52.56 o 
   9   8   7     1911.64     1988.37    123.29 o 
  10   8   7      133.44      152.04     53.40 o 
  11   8   7      273.94      145.51     55.94 o 
  12   8   7      375.13      404.68     69.28 o 
  13   8   7      587.69      468.78     75.67 o 
  14   8   7      128.45       96.51     57.57 o 
  15   8   7      145.39       15.93     59.43 o 
  16   8   7       56.45      -31.61     53.40 o 
  17   8   7       35.02        9.45     94.47 o 
 -22   9   7        0.02        6.46     54.82 o 
 -21   9   7       13.56      116.76     83.75 o 
 -20   9   7       46.32       52.03     75.38 o 
 -19   9   7        2.16       74.08     72.88 o 
 -18   9   7      250.04      232.22    124.16 o 
 -17   9   7       66.60      201.19     80.05 o 
 -16   9   7      172.92       73.78     67.13 o 
 -15   9   7       82.94       93.70    143.96 o 
 -14   9   7     1517.69     1474.72    146.39 o 
 -13   9   7      230.80      302.03     79.28 o 
 -12   9   7     3945.70     4292.38    207.66 o 
 -11   9   7      423.47      405.44     69.31 o 
 -10   9   7     1661.48     1794.53    154.47 o 
  -9   9   7     1351.12     1171.95    195.15 o 
  -8   9   7      280.54      393.63     81.54 o 
  -7   9   7     3068.93     3161.58    176.51 o 
  -6   9   7      276.15      397.03     65.66 o 
  -5   9   7       31.41      -53.10     35.40 o 
  -4   9   7        2.40      -11.28     41.73 o 
  -3   9   7     1036.56     1068.64     98.52 o 
  -2   9   7     1181.82     1450.34    147.16 o 
  -1   9   7        4.81       -5.35     36.37 o 
   0   9   7     1687.69     1744.02    123.92 o 
   1   9   7       30.37       24.37     37.23 o 
   2   9   7       15.04       41.97     41.14 o 
   3   9   7        2.45       26.33     46.44 o 
   4   9   7      977.07     1021.56     85.46 o 
   5   9   7      338.94      372.52     60.57 o 
   6   9   7      275.30      210.70     62.18 o 
   7   9   7      316.87      244.18     57.30 o 
   8   9   7        0.61      -25.24     38.93 o 
   9   9   7        1.00       28.18     46.32 o 
  10   9   7     1101.23     1165.36    102.91 o 
  11   9   7      140.64      132.63     56.95 o 
  12   9   7     1400.24     1582.97    117.58 o 
  13   9   7       31.88       47.49     56.52 o 
  14   9   7       23.92      -32.19     51.93 o 
  15   9   7       45.20        3.06     64.21 o 
 -21  10   7       94.54      144.11     93.88 o 
 -20  10   7       11.52      177.38     87.68 o 
 -19  10   7        4.16      -50.63     71.40 o 
 -18  10   7       73.10       80.98     74.09 o 
 -17  10   7        9.24       49.96    107.02 o 
 -16  10   7       15.09        7.16     67.06 o 
 -15  10   7      915.10     1012.08    132.85 o 
 -14  10   7      230.49      179.50     75.80 o 
 -13  10   7      357.11      292.08     86.69 o 
 -12  10   7       33.81      -12.45     54.51 o 
 -11  10   7     2224.96     2389.45    174.07 o 
 -10  10   7      475.99      691.40     87.30 o 
  -9  10   7     1514.02     1603.88    116.71 o 
  -8  10   7        3.60       -0.30     43.98 o 
  -7  10   7     1051.04      897.14     94.73 o 
  -6  10   7        5.32       82.35     49.06 o 
  -5  10   7     2041.97     2090.67    129.60 o 
  -4  10   7       29.76      122.76    184.94 o 
  -3  10   7      341.03      352.96     68.61 o 
  -2  10   7      148.90       35.29     49.45 o 
  -1  10   7        7.96       65.56     49.49 o 
   0  10   7      364.97      318.00     68.23 o 
   1  10   7      472.46      537.43    119.95 o 
   2  10   7      322.17      337.78     58.98 o 
   3  10   7       46.85       77.86     44.77 o 
   4  10   7       25.99      -46.19     41.34 o 
   5  10   7      422.90      304.30     60.29 o 
   6  10   7       99.75       64.89     46.16 o 
   7  10   7      162.87       50.46     49.20 o 
   8  10   7      320.61      314.66     66.06 o 
   9  10   7      462.49      369.06     72.52 o 
  10  10   7       10.91       -9.76     47.94 o 
  11  10   7      467.53      488.71    109.57 o 
  12  10   7      502.75      566.37     86.50 o 
  13  10   7        5.83       19.40     55.65 o 
  14  10   7      181.34      245.09    173.47 o 
 -19  11   7        1.56       76.81     80.58 o 
 -18  11   7      548.81      609.76    276.95 o 
 -17  11   7        5.41       77.39     75.10 o 
 -16  11   7      168.73      112.36     77.61 o 
 -15  11   7        0.97       39.68    143.81 o 
 -14  11   7      437.14      265.89    127.13 o 
 -13  11   7      165.81      192.44     75.58 o 
 -12  11   7     1461.87     1645.55    158.20 o 
 -11  11   7        2.37      -57.01     54.65 o 
 -10  11   7      156.18       97.62     66.69 o 
  -9  11   7      258.57      168.53     58.92 o 
  -8  11   7       12.84       28.24     50.93 o 
  -7  11   7      172.43      236.42     65.24 o 
  -6  11   7     1218.04     1343.95    116.30 o 
  -5  11   7       26.40      -63.40     42.27 o 
  -4  11   7       86.94       29.70     47.10 o 
  -3  11   7      104.66       84.62     96.54 o 
  -2  11   7     1304.01     1163.61    112.55 o 
  -1  11   7      117.86      147.94     66.11 o 
   0  11   7      106.16      156.94     62.00 o 
   1  11   7       14.97       32.78     52.42 o 
   2  11   7        3.38       29.82     54.10 o 
   3  11   7      107.93       93.69     48.56 o 
   4  11   7      118.02      102.80     67.58 o 
   5  11   7       83.10       31.18     53.24 o 
   6  11   7       39.03       40.13     49.18 o 
   7  11   7       18.09       -7.31     49.90 o 
   8  11   7        0.75       45.30     53.56 o 
   9  11   7        1.01       18.25     52.11 o 
  10  11   7      365.15      349.57    125.35 o 
  11  11   7      159.67      -33.61     59.19 o 
  12  11   7      154.94       89.49     70.14 o 
 -16  12   7       33.29       57.77     76.15 o 
 -15  12   7      442.04      501.56    113.37 o 
 -14  12   7        3.45       22.09     80.51 o 
 -13  12   7        0.03        5.62     69.24 o 
 -12  12   7       60.28      -19.36     61.29 o 
 -11  12   7      216.14      298.96     90.38 o 
 -10  12   7        0.72       40.55     61.89 o 
  -9  12   7      778.71      707.19    115.28 o 
  -8  12   7      177.85      229.09     66.75 o 
  -7  12   7       80.27       79.61     72.98 o 
  -6  12   7      133.54       74.05     58.16 o 
  -5  12   7      875.23      786.69     98.56 o 
  -4  12   7      173.31      247.39     68.11 o 
  -3  12   7      666.58      808.45     99.60 o 
  -2  12   7        4.98      -37.67     71.97 o 
  -1  12   7      156.90       82.39     60.67 o 
   0  12   7       50.89       76.58     58.55 o 
   1  12   7      337.21      439.56     83.16 o 
   2  12   7      467.98      363.18     79.48 o 
   3  12   7      829.94      881.51    109.59 o 
   4  12   7       39.25        4.83     58.10 o 
   5  12   7       57.26       72.47     54.08 o 
   6  12   7      216.39      146.37     59.07 o 
   7  12   7       46.40       91.12     60.41 o 
   8  12   7       48.10       71.41     59.19 o 
   9  12   7       69.74       43.79     94.45 o 
 -13  13   7       21.25      -26.68     70.96 o 
 -12  13   7      205.16      365.58    261.26 o 
 -11  13   7       70.08       46.94     70.21 o 
 -10  13   7       72.29       84.90     75.71 o 
  -9  13   7      163.90      294.07     92.22 o 
  -8  13   7      964.46      724.16    116.47 o 
  -7  13   7       89.02      -64.50     52.54 o 
  -6  13   7      252.41      262.13    122.38 o 
  -5  13   7        0.96      -11.35     60.74 o 
  -4  13   7        9.71       -1.25     53.91 o 
  -3  13   7       91.49      140.16     67.47 o 
  -2  13   7       78.97      119.48     68.68 o 
  -1  13   7       96.47       22.40     58.95 o 
   0  13   7      374.55      432.47    108.41 o 
   1  13   7       13.60      -15.88     59.61 o 
   2  13   7       52.92        2.19     59.72 o 
   3  13   7        0.77       -0.65     61.69 o 
   4  13   7      208.64      204.39     74.81 o 
   5  13   7        0.65      -30.48     67.32 o 
   6  13   7      186.35      130.78     73.50 o 
  -5  14   7      241.22      200.63     75.06 o 
  -4  14   7       33.25      -14.42     59.03 o 
  -3  14   7      220.78      226.68     76.91 o 
  -2  14   7        9.26        2.97     59.01 o 
 -28   0   8      181.21      143.35    147.01 o 
 -27   0   8      743.54      727.41    189.05 o 
 -26   0   8       15.32       83.63    119.28 o 
 -25   0   8      487.12      489.77    146.09 o 
 -24   0   8      284.68      550.40    148.22 o 
 -23   0   8        1.98      -51.19     84.55 o 
 -22   0   8     1130.19     1346.36    194.38 o 
 -21   0   8     1826.20     1735.13    206.57 o 
 -20   0   8      554.92      602.34    138.78 o 
 -19   0   8     5517.14     5427.50    306.81 o 
 -18   0   8      752.55      733.66    131.47 o 
 -17   0   8      743.46      839.73     84.07 o 
 -16   0   8     3480.66     3281.21    137.59 o 
 -15   0   8     4623.70     4490.30    162.01 o 
 -14   0   8     8864.02     8977.36    265.22 o 
 -13   0   8    27863.18    26826.36    500.61 o 
 -12   0   8     4820.27     4367.61    226.45 o 
 -11   0   8     3571.34     3348.64    119.04 o 
 -10   0   8    26778.50    27296.99    490.51 o 
  -9   0   8    25731.90    26695.04    477.19 o 
  -8   0   8      581.53      544.23     52.58 o 
  -7   0   8    25929.79    25469.30    544.00 o 
  -6   0   8     2550.74     2299.63     90.80 o 
  -5   0   8     2997.26     2889.93    207.26 o 
  -4   0   8    27987.29    26413.15    465.19 o 
  -3   0   8     2322.99     2534.82     95.37 o 
  -2   0   8      990.97     1213.92     68.95 o 
  -1   0   8    12956.32    12608.63    265.23 o 
   0   0   8       21.63       58.49     35.27 o 
   1   0   8    25796.17    26562.64    397.73 o 
   2   0   8    29014.90    29421.75    435.75 o 
   3   0   8     3748.28     3470.53    105.13 o 
   4   0   8       17.35        9.49     38.59 o 
   5   0   8    23000.38    22479.44    364.69 o 
   6   0   8     3845.21     3867.18    119.84 o 
   7   0   8      699.36      711.99     82.93 o 
   8   0   8     3601.70     3721.47    122.39 o 
   9   0   8     1823.75     1767.43     92.79 o 
  10   0   8      891.34     1080.69    103.44 o 
  11   0   8     1508.21     1398.88    156.22 o 
  12   0   8      491.31      595.22    112.73 o 
  13   0   8     1770.76     1711.78    137.32 o 
  14   0   8     2433.57     2269.13    161.55 o 
  15   0   8      422.70      413.02     85.39 o 
  16   0   8       24.63       14.86     55.90 o 
  17   0   8      936.07     1111.76    133.37 o 
  18   0   8      255.39      174.84     76.14 o 
  19   0   8      150.72      156.18    129.18 o 
  20   0   8      186.36      191.44     81.27 o 
 -28   1   8      533.44      446.19    114.60 o 
 -27   1   8      242.22      455.56    110.49 o 
 -26   1   8       31.71      -32.09     89.04 o 
 -25   1   8      834.28      908.44    130.98 o 
 -24   1   8      629.69      900.29    145.64 o 
 -23   1   8      682.07      597.51    107.35 o 
 -22   1   8     1674.28     1656.02    147.15 o 
 -21   1   8      151.69      209.22     71.09 o 
 -20   1   8      622.44      480.51     86.25 o 
 -19   1   8     1293.95     1374.25    152.89 o 
 -18   1   8     4802.95     4786.84    154.33 o 
 -17   1   8     1801.63     1813.75     98.70 o 
 -16   1   8     8468.12     8017.12    194.50 o 
 -15   1   8     4492.81     4407.75    170.95 o 
 -14   1   8      195.97      198.23     41.71 o 
 -13   1   8    10910.52    10650.50    206.60 o 
 -12   1   8     4736.45     4384.68     99.61 o 
 -11   1   8      286.72      306.47     31.93 o 
 -10   1   8    14378.20    13980.29    205.50 o 
  -9   1   8     2364.21     2229.51     65.10 o 
  -8   1   8      213.24      321.71     30.11 o 
  -7   1   8    25930.92    26017.07    325.76 o 
  -6   1   8    23247.61    24886.45    313.07 o 
  -5   1   8      756.40      799.69     52.02 o 
  -4   1   8    26809.54    27511.95    339.65 o 
  -3   1   8    11549.15    11742.67    174.47 o 
  -2   1   8     9845.34    10025.29    159.59 o 
  -1   1   8    16602.32    15805.76    200.63 o 
   0   1   8     6369.28     5967.22    107.03 o 
   1   1   8     1305.26     1474.98     51.69 o 
   2   1   8     9065.51     8598.26    136.97 o 
   3   1   8     4181.77     4294.96     82.60 o 
   4   1   8     3659.33     3794.93     99.72 o 
   5   1   8     2938.56     2726.59     68.78 o 
   6   1   8     1627.28     1555.81     65.87 o 
   7   1   8      130.25       82.50     24.86 o 
   8   1   8     5202.91     5135.10    103.72 o 
   9   1   8     1400.20     1447.40     68.77 o 
  10   1   8      694.57      650.19     53.33 o 
  11   1   8     3063.62     3054.98    157.37 o 
  12   1   8      261.01      304.79     50.40 o 
  13   1   8      244.72      271.18     74.14 o 
  14   1   8     1953.83     2078.98    114.78 o 
  15   1   8      442.92      531.12     67.63 o 
  16   1   8       82.01       58.86     55.89 o 
  17   1   8      706.36      577.91     72.77 o 
  18   1   8      155.21      139.37     52.34 o 
  19   1   8      148.69      167.14     57.40 o 
  20   1   8      483.49      426.39    101.22 o 
 -28   2   8      283.09      247.35     99.39 o 
 -27   2   8      725.62      981.52    145.21 o 
 -26   2   8       13.07       45.54     73.44 o 
 -25   2   8      476.61      463.88    105.43 o 
 -24   2   8      652.99      968.46    130.25 o 
 -23   2   8        0.35      -82.16     54.77 o 
 -22   2   8      909.88     1173.81    130.40 o 
 -21   2   8     1804.56     1876.85    118.84 o 
 -20   2   8     1156.13     1258.65     99.06 o 
 -19   2   8     2774.99     3021.02    132.36 o 
 -18   2   8      719.93      689.76     73.61 o 
 -17   2   8      204.39      260.05     52.36 o 
 -16   2   8     4370.49     4159.91    139.25 o 
 -15   2   8     5062.97     4863.61    167.95 o 
 -14   2   8       29.19       45.50     32.09 o 
 -13   2   8     2931.91     2658.29    158.92 o 
 -12   2   8     2201.46     2091.20     87.20 o 
 -11   2   8      504.02      517.41     46.13 o 
 -10   2   8     4906.01     4701.75     95.60 o 
  -9   2   8     1969.12     1745.88     94.02 o 
  -8   2   8    13961.44    14468.14    255.92 o 
  -7   2   8    11071.08    10919.10    165.02 o 
  -6   2   8     3729.77     3435.26     98.09 o 
  -5   2   8     3416.12     3640.00     79.69 o 
  -4   2   8    13981.43    14624.83    186.77 o 
  -3   2   8    11676.63    11278.17    176.74 o 
  -2   2   8      533.92      555.09     38.03 o 
  -1   2   8    14142.44    13770.37    186.53 o 
   0   2   8    17568.38    17177.30    216.32 o 
   1   2   8      409.78      487.67     32.43 o 
   2   2   8     8385.91     8382.23    193.40 o 
   3   2   8      691.42      616.09     39.91 o 
   4   2   8       31.06       24.00     18.34 o 
   5   2   8     3660.46     3445.57     77.29 o 
   6   2   8     2298.38     2117.02     79.56 o 
   7   2   8      826.55      859.99     48.01 o 
   8   2   8     3934.77     3762.95    101.43 o 
   9   2   8     1154.12     1320.04     69.88 o 
  10   2   8      404.96      405.94     46.37 o 
  11   2   8     3179.81     3364.80    109.95 o 
  12   2   8     2924.71     3025.52    105.45 o 
  13   2   8       52.41       -6.14     35.88 o 
  14   2   8     1550.59     1640.05    147.50 o 
  15   2   8      431.78      530.63     85.75 o 
  16   2   8       44.01      -69.60     46.40 o 
  17   2   8      584.89      710.35     98.29 o 
  18   2   8      200.57      107.00     63.53 o 
  19   2   8       48.92      -23.46     52.10 o 
  20   2   8      615.30      652.86    124.57 o 
 -28   3   8      422.47      259.12     99.41 o 
 -27   3   8      355.49      313.49    100.40 o 
 -26   3   8       47.09       22.53     69.95 o 
 -25   3   8      495.59      658.83    118.79 o 
 -24   3   8      393.14      614.86    111.20 o 
 -23   3   8       12.15       15.27     52.35 o 
 -22   3   8      249.51      316.10     68.19 o 
 -21   3   8      522.08      591.14     79.73 o 
 -20   3   8      230.18      191.53     56.16 o 
 -19   3   8      529.00      610.05     87.20 o 
 -18   3   8      465.18      563.62     70.10 o 
 -17   3   8     1092.15     1112.86     85.96 o 
 -16   3   8     2887.46     2933.55    120.94 o 
 -15   3   8      742.07      821.62     71.89 o 
 -14   3   8       86.50       79.85     36.02 o 
 -13   3   8     7688.80     7852.22    311.30 o 
 -12   3   8     2123.50     2136.87     91.46 o 
 -11   3   8        9.35      -31.99     21.33 o 
 -10   3   8     4409.79     4153.76    117.60 o 
  -9   3   8     3784.74     3595.17    105.81 o 
  -8   3   8     1629.30     1677.49     98.04 o 
  -7   3   8     3775.25     3449.06     71.05 o 
  -6   3   8     6243.20     6303.51    103.17 o 
  -5   3   8     1172.37     1052.58     39.84 o 
  -4   3   8     5111.72     4730.19    106.87 o 
  -3   3   8    27142.37    26973.46    358.76 o 
  -2   3   8      169.43      135.40     28.00 o 
  -1   3   8     7659.94     7091.37    142.92 o 
   0   3   8     7327.02     6709.34    194.07 o 
   1   3   8      170.45      152.33     28.88 o 
   2   3   8      693.07      604.78     47.18 o 
   3   3   8     3430.25     3175.35    135.00 o 
   4   3   8      106.33       89.52     24.81 o 
   5   3   8     6575.58     6364.59    109.26 o 
   6   3   8      603.39      527.28     43.49 o 
   7   3   8      924.90      844.75     54.35 o 
   8   3   8     4698.86     5022.06    141.56 o 
   9   3   8     2859.58     3109.39    117.53 o 
  10   3   8      120.17      151.94     42.31 o 
  11   3   8     2797.45     3141.71    124.69 o 
  12   3   8      303.82      254.58     59.70 o 
  13   3   8      257.16      237.99     55.47 o 
  14   3   8     1117.79     1419.61    117.30 o 
  15   3   8      323.59      302.99     71.67 o 
  16   3   8       13.42        7.39     50.27 o 
  17   3   8      523.35      492.19     85.38 o 
  18   3   8      146.43       -2.22     58.00 o 
  19   3   8      155.81      181.47     99.34 o 
  20   3   8      301.02      332.38     82.41 o 
 -27   4   8      266.98      393.97    104.82 o 
 -26   4   8       12.93      -27.41     65.48 o 
 -25   4   8      447.75      500.09    103.19 o 
 -24   4   8      850.66      802.56    100.61 o 
 -23   4   8       80.65       54.59     60.84 o 
 -22   4   8     1415.63     1229.41    109.82 o 
 -21   4   8      136.15      138.47     85.89 o 
 -20   4   8        2.22      -23.07     40.45 o 
 -19   4   8     5388.14     5832.58    186.04 o 
 -18   4   8      987.99     1134.81     93.41 o 
 -17   4   8       57.70       11.25     37.34 o 
 -16   4   8      815.02      788.46     75.59 o 
 -15   4   8     4097.23     4314.15    148.16 o 
 -14   4   8      111.97      -14.55     50.11 o 
 -13   4   8     2425.53     2516.46    108.22 o 
 -12   4   8     3496.26     3682.88    120.84 o 
 -11   4   8       54.30       12.30     25.43 o 
 -10   4   8     9992.40     9756.33    176.42 o 
  -9   4   8     3449.08     3429.84     93.38 o 
  -8   4   8      599.86      648.20     45.51 o 
  -7   4   8     4448.49     4142.21     79.03 o 
  -6   4   8     2876.96     2840.28     63.82 o 
  -5   4   8      502.99      515.54     40.48 o 
  -4   4   8     6540.48     6104.38    128.10 o 
  -3   4   8    14167.89    13637.00    219.20 o 
  -2   4   8      123.27      147.86     30.75 o 
  -1   4   8     1588.26     1395.94     71.92 o 
   0   4   8     2027.83     1899.31     77.49 o 
   1   4   8      134.94      111.14     30.81 o 
   2   4   8    10736.10    10675.14    200.76 o 
   3   4   8        7.34       -2.94     25.94 o 
   4   4   8      580.34      668.27     59.78 o 
   5   4   8     1786.55     1814.16     87.35 o 
   6   4   8     1974.09     1878.24    127.50 o 
   7   4   8     1762.11     1933.55    146.40 o 
   8   4   8     1404.53     1381.80    116.82 o 
   9   4   8      250.15      286.02     51.64 o 
  10   4   8      453.43      551.37     66.24 o 
  11   4   8     2339.35     2296.49    113.80 o 
  12   4   8      888.74      808.77     79.90 o 
  13   4   8      441.84      546.21     68.07 o 
  14   4   8     1235.33     1206.15    103.74 o 
  15   4   8      682.89      677.41     93.24 o 
  16   4   8      158.76       43.14     60.02 o 
  17   4   8      432.94      605.52     97.86 o 
  18   4   8       18.02      125.26     69.04 o 
  19   4   8        9.85       42.39     68.11 o 
 -27   5   8      274.20      401.41    206.80 o 
 -26   5   8       14.85      -50.43     57.06 o 
 -25   5   8      469.60      530.95     91.95 o 
 -24   5   8      113.06       51.59     90.40 o 
 -23   5   8       58.10      -46.61     90.81 o 
 -22   5   8     1262.13     1369.61    115.75 o 
 -21   5   8     1359.68     1309.26    135.31 o 
 -20   5   8      508.21      509.76     76.08 o 
 -19   5   8     1284.94     1430.62    106.19 o 
 -18   5   8     1778.21     1677.94    108.28 o 
 -17   5   8       15.80       -8.89     31.49 o 
 -16   5   8     4407.43     4348.28    240.81 o 
 -15   5   8     2118.55     1933.71     86.31 o 
 -14   5   8      765.52      730.23     58.67 o 
 -13   5   8     4354.79     4158.61    116.02 o 
 -12   5   8       90.81       71.48     30.43 o 
 -11   5   8     1819.83     1745.26     75.47 o 
 -10   5   8     7558.44     7098.04    148.44 o 
  -9   5   8       89.97       85.17     29.11 o 
  -8   5   8     2420.30     2344.30     89.25 o 
  -7   5   8    11656.02    11194.20    187.47 o 
  -6   5   8     3325.56     3203.27    111.79 o 
  -5   5   8     1627.45     1738.01     73.57 o 
  -4   5   8     3958.85     3543.26    108.53 o 
  -3   5   8     4071.18     3914.26    105.26 o 
  -2   5   8      672.13      681.14     72.82 o 
  -1   5   8    15706.98    14876.77    247.26 o 
   0   5   8      443.01      336.91     43.14 o 
   1   5   8     3826.96     3813.81    158.15 o 
   2   5   8     1068.95      920.53     65.58 o 
   3   5   8     1720.05     1690.31     84.52 o 
   4   5   8     1850.55     1746.17     88.64 o 
   5   5   8     5088.91     5105.11    143.56 o 
   6   5   8     1339.04     1229.90     81.69 o 
   7   5   8      584.29      495.69     60.54 o 
   8   5   8     5509.09     5393.62    157.11 o 
   9   5   8      390.37      474.20     63.10 o 
  10   5   8     1099.11     1238.73    103.76 o 
  11   5   8     1052.88      956.80     85.99 o 
  12   5   8      782.16      834.15     83.53 o 
  13   5   8      330.75      258.17    114.69 o 
  14   5   8      418.93      681.98     81.57 o 
  15   5   8        3.22      -27.03     43.17 o 
  16   5   8      108.07       61.27     57.14 o 
  17   5   8      521.42      477.81     89.41 o 
  18   5   8      102.39       98.31    113.37 o 
  19   5   8      186.65      189.25     80.34 o 
 -26   6   8        0.07        8.77     78.11 o 
 -25   6   8      650.46      510.27     91.06 o 
 -24   6   8      330.18      445.04     84.86 o 
 -23   6   8      484.65      462.03     84.34 o 
 -22   6   8      173.55      122.20     59.51 o 
 -21   6   8      360.80      586.62     83.47 o 
 -20   6   8      208.22      106.48     54.81 o 
 -19   6   8      563.22      609.58     83.11 o 
 -18   6   8     2323.14     2322.28    126.46 o 
 -17   6   8        3.94       14.17     41.83 o 
 -16   6   8     1629.81     1476.36     83.79 o 
 -15   6   8      892.89     1005.87     77.99 o 
 -14   6   8      577.68      687.52     61.33 o 
 -13   6   8     2896.54     2964.14    114.80 o 
 -12   6   8     4674.55     4360.63    121.13 o 
 -11   6   8     2098.92     2093.95     85.62 o 
 -10   6   8     2746.54     2646.37     92.67 o 
  -9   6   8      598.83      600.74     50.61 o 
  -8   6   8       14.42       28.65     33.13 o 
  -7   6   8     3325.41     3163.87    195.68 o 
  -6   6   8     5261.74     4899.87    154.15 o 
  -5   6   8       44.15      -10.80     27.19 o 
  -4   6   8     8154.32     8287.16    167.37 o 
  -3   6   8     1414.98     1472.13     83.14 o 
  -2   6   8      193.21      168.66     50.86 o 
  -1   6   8     1892.36     2036.90    101.06 o 
   0   6   8     3039.22     2876.66    147.63 o 
   1   6   8       15.04       -8.31     28.09 o 
   2   6   8     3962.09     3797.04    126.92 o 
   3   6   8      774.17      751.66     66.73 o 
   4   6   8      121.96      156.97     42.47 o 
   5   6   8     1028.57     1015.01     78.08 o 
   6   6   8     3191.63     3112.79    122.58 o 
   7   6   8      337.85      435.49     59.39 o 
   8   6   8      760.70      804.47     78.13 o 
   9   6   8      339.56      370.17     60.15 o 
  10   6   8       23.55       44.40     41.00 o 
  11   6   8     1073.53     1136.02    113.07 o 
  12   6   8       54.18       90.34     47.49 o 
  13   6   8      262.09      194.94     57.16 o 
  14   6   8      481.57      462.93     76.46 o 
  15   6   8      103.37       37.98     49.31 o 
  16   6   8      304.02      285.35     84.28 o 
  17   6   8      189.17      221.23     74.95 o 
  18   6   8       14.13       61.72     71.78 o 
 -25   7   8      465.30      321.40    137.24 o 
 -24   7   8      329.53      229.94     72.14 o 
 -23   7   8      147.44      105.28     64.36 o 
 -22   7   8      232.96      100.65     59.66 o 
 -21   7   8      591.14      643.09     89.25 o 
 -20   7   8       18.41       43.91     50.82 o 
 -19   7   8      675.27      898.57     93.90 o 
 -18   7   8      924.74      848.84     89.94 o 
 -17   7   8        0.45       -7.86     40.60 o 
 -16   7   8      337.22      325.02     60.20 o 
 -15   7   8     1364.51     1238.11     95.47 o 
 -14   7   8      481.47      653.36     62.54 o 
 -13   7   8     1532.38     1600.43    104.80 o 
 -12   7   8       37.87       54.91     41.80 o 
 -11   7   8        9.03       15.77     38.13 o 
 -10   7   8     3518.84     3552.08    138.33 o 
  -9   7   8     3840.69     3884.28    197.71 o 
  -8   7   8      710.55      696.69     74.69 o 
  -7   7   8      684.97      746.86     78.06 o 
  -6   7   8      802.11      581.45     89.94 o 
  -5   7   8      520.02      542.37     68.13 o 
  -4   7   8     1629.81     1614.69    102.37 o 
  -3   7   8     2337.22     2309.34    126.61 o 
  -2   7   8       15.35       -4.58     29.85 o 
  -1   7   8     3045.53     2907.00    107.53 o 
   0   7   8      839.30      809.38     66.83 o 
   1   7   8      402.65      321.71     50.07 o 
   2   7   8      683.65      670.71     64.62 o 
   3   7   8     3285.42     3451.72    124.60 o 
   4   7   8       12.55       -6.94     36.85 o 
   5   7   8     2185.02     2376.10    159.94 o 
   6   7   8      236.81      222.65     52.42 o 
   7   7   8      601.29      629.25     71.85 o 
   8   7   8      326.57      388.34    117.24 o 
   9   7   8      464.02      445.75     66.30 o 
  10   7   8      297.37      236.64     56.56 o 
  11   7   8      826.65      945.19     90.52 o 
  12   7   8       37.28        1.23     56.53 o 
  13   7   8       40.75       26.46     51.12 o 
  14   7   8      430.79      367.19     71.82 o 
  15   7   8      248.28      270.98     67.73 o 
  16   7   8      194.11      213.92     67.64 o 
  17   7   8      214.22      143.00     77.51 o 
 -24   8   8      102.54      -46.98     57.73 o 
 -23   8   8       40.90       34.97     87.48 o 
 -22   8   8        3.91       38.38     57.96 o 
 -21   8   8      113.00      144.12     65.23 o 
 -20   8   8      198.12      128.20     58.18 o 
 -19   8   8      398.27      367.61     94.74 o 
 -18   8   8      273.94      175.24    102.75 o 
 -17   8   8      123.88      109.72     68.82 o 
 -16   8   8     1163.98      912.69    201.24 o 
 -15   8   8        7.98        9.50    142.36 o 
 -14   8   8      380.69      324.33     84.62 o 
 -13   8   8     1289.33     1313.05    102.66 o 
 -12   8   8     1595.21     1775.97    196.30 o 
 -11   8   8     3752.23     3696.21    151.01 o 
 -10   8   8     2258.35     2254.11    129.81 o 
  -9   8   8       43.65      -23.57     39.10 o 
  -8   8   8        0.08       -9.78     38.27 o 
  -7   8   8     2483.96     2505.10    242.32 o 
  -6   8   8     1503.36     1494.18    105.25 o 
  -5   8   8      313.88      377.27     63.13 o 
  -4   8   8      896.05      750.42     80.44 o 
  -3   8   8      664.30      730.43    102.52 o 
  -2   8   8       64.42       45.19     34.72 o 
  -1   8   8      411.88      451.20     56.33 o 
   0   8   8      744.95      819.73     72.42 o 
   1   8   8      315.70      260.77     56.58 o 
   2   8   8      373.39      485.22     61.22 o 
   3   8   8      150.87      106.48     42.46 o 
   4   8   8       80.27       22.46     38.41 o 
   5   8   8     1005.66     1018.73     85.59 o 
   6   8   8       13.77      -31.30     37.10 o 
   7   8   8        7.30      -25.30     39.37 o 
   8   8   8        9.79      -32.03     44.10 o 
   9   8   8      581.92      398.72     86.00 o 
  10   8   8      762.29      806.97     87.08 o 
  11   8   8      156.64      102.98     52.96 o 
  12   8   8        5.88      -23.84     45.81 o 
  13   8   8      139.70      142.78     58.00 o 
  14   8   8      388.36      449.05    110.62 o 
  15   8   8        5.02      -61.08     55.23 o 
  16   8   8       55.61       12.52     69.55 o 
 -22   9   8       99.67      118.50     83.26 o 
 -21   9   8       59.99      123.57     84.74 o 
 -20   9   8      228.92       70.98    113.11 o 
 -19   9   8      105.21       -6.63    185.40 o 
 -18   9   8       36.72       50.20     67.07 o 
 -17   9   8       18.10        6.98     90.26 o 
 -16   9   8      883.33     1031.03    224.32 o 
 -15   9   8      208.22      107.21     87.06 o 
 -14   9   8        2.32      131.41     75.03 o 
 -13   9   8      130.61       38.50     59.32 o 
 -12   9   8     1023.13      989.67     97.46 o 
 -11   9   8      166.33       72.96     49.96 o 
 -10   9   8      336.54      278.53     73.38 o 
  -9   9   8       55.83      115.86     53.41 o 
  -8   9   8      135.64      142.34     52.27 o 
  -7   9   8     1113.25     1202.47    101.02 o 
  -6   9   8       94.53       57.39     48.90 o 
  -5   9   8      268.92      139.01     55.92 o 
  -4   9   8     2289.94     2205.83    191.99 o 
  -3   9   8     1233.31     1236.53    104.77 o 
  -2   9   8      139.19      185.29     58.05 o 
  -1   9   8       97.34      146.83     57.19 o 
   0   9   8       20.94       22.86     37.31 o 
   1   9   8      294.80      259.90     85.31 o 
   2   9   8      861.49      962.57    119.37 o 
   3   9   8       19.05       55.74     42.89 o 
   4   9   8      653.05      708.17     77.10 o 
   5   9   8       17.27      -59.12     39.57 o 
   6   9   8       42.57        4.51     42.21 o 
   7   9   8      421.33      523.43     88.63 o 
   8   9   8       11.81       44.63     47.39 o 
   9   9   8        9.01       59.68     48.84 o 
  10   9   8      163.54      306.74     69.27 o 
  11   9   8      717.23      585.48    121.01 o 
  12   9   8      172.74      243.13     68.91 o 
  13   9   8      145.93       78.47     60.93 o 
  14   9   8       63.38        6.28     73.03 o 
 -21  10   8       13.42       28.61     87.47 o 
 -20  10   8        6.69       42.92    101.38 o 
 -19  10   8      314.28      513.23    116.12 o 
 -18  10   8       90.31       35.56     75.88 o 
 -17  10   8      501.75      380.67    101.84 o 
 -16  10   8     1159.24     1163.47    146.67 o 
 -15  10   8       57.58       60.91     74.16 o 
 -14  10   8        0.69       18.52     60.18 o 
 -13  10   8      599.81      495.22    101.93 o 
 -12  10   8      111.45      -47.10     56.29 o 
 -11  10   8       52.41       94.87     54.76 o 
 -10  10   8       16.30      -15.77     44.36 o 
  -9  10   8     1684.37     1447.25    115.78 o 
  -8  10   8        7.08       29.55     44.32 o 
  -7  10   8      101.70       56.44     51.53 o 
  -6  10   8      480.01      414.35     99.53 o 
  -5  10   8      187.52      128.37     56.01 o 
  -4  10   8     1986.30     2160.59    136.28 o 
  -3  10   8      142.64      210.93     62.02 o 
  -2  10   8        7.56      -11.45     47.22 o 
  -1  10   8      999.54     1199.28    110.64 o 
   0  10   8      825.84      852.88     97.29 o 
   1  10   8      155.72      217.54     67.32 o 
   2  10   8        5.30       27.84     44.77 o 
   3  10   8       11.93      -54.60     36.40 o 
   4  10   8      113.25      163.56     56.82 o 
   5  10   8      113.85       95.59     48.12 o 
   6  10   8       69.80      222.69     58.38 o 
   7  10   8      312.41      371.12     68.81 o 
   8  10   8      414.11      389.32     70.75 o 
   9  10   8        1.16       17.62     48.07 o 
  10  10   8      336.07      282.48     86.66 o 
  11  10   8      116.02       35.67     74.32 o 
  12  10   8        0.96       14.29     71.84 o 
  13  10   8       27.25       30.38     65.19 o 
 -19  11   8      374.46      724.85    135.09 o 
 -18  11   8       13.26       -5.49     72.37 o 
 -17  11   8      192.15      198.88     95.37 o 
 -16  11   8      233.63      185.83    205.05 o 
 -15  11   8      790.49      747.44    305.89 o 
 -14  11   8       48.31        2.11     69.36 o 
 -13  11   8      177.47      193.65     80.75 o 
 -12  11   8      348.91      381.32     94.36 o 
 -11  11   8       70.34      133.39     71.52 o 
 -10  11   8      150.16       42.38     99.52 o 
  -9  11   8      650.22      728.11     93.31 o 
  -8  11   8      163.63      151.69     68.18 o 
  -7  11   8       29.31       12.54     52.84 o 
  -6  11   8       75.84       36.09     51.14 o 
  -5  11   8        1.88       24.23     50.89 o 
  -4  11   8        7.40      -28.49     45.88 o 
  -3  11   8      127.52      101.97     60.67 o 
  -2  11   8      106.13      140.81     64.62 o 
  -1  11   8       56.50       69.83     57.03 o 
   0  11   8       79.21       46.23     56.76 o 
   1  11   8        6.71      -39.23     45.30 o 
   2  11   8      358.07      554.85     86.89 o 
   3  11   8      686.14      816.34    130.87 o 
   4  11   8      336.60      248.30     83.16 o 
   5  11   8      223.75      273.36     65.26 o 
   6  11   8       88.92       13.30     52.55 o 
   7  11   8       17.68       99.47     55.95 o 
   8  11   8        7.02       14.02     52.71 o 
   9  11   8       31.63       16.07     56.20 o 
  10  11   8        1.77      -52.48     54.50 o 
  11  11   8       93.19      171.51     65.84 o 
 -16  12   8        8.61       37.12     78.76 o 
 -15  12   8       47.34       67.07     91.17 o 
 -14  12   8      176.12      138.79     76.79 o 
 -13  12   8        4.63       10.84     68.43 o 
 -12  12   8      113.38       65.18    111.59 o 
 -11  12   8      105.19       -3.43     63.80 o 
 -10  12   8      172.39       52.40     99.40 o 
  -9  12   8      253.81      243.96     94.38 o 
  -8  12   8      333.76      280.77     75.11 o 
  -7  12   8      328.30      367.22     78.08 o 
  -6  12   8      481.83      625.40     93.71 o 
  -5  12   8       48.18        8.56     51.62 o 
  -4  12   8      307.83      197.73    105.89 o 
  -3  12   8        0.05      -45.07     54.35 o 
  -2  12   8        2.31      -11.79     54.28 o 
  -1  12   8       59.37       82.60     68.58 o 
   0  12   8      228.83      161.70     72.70 o 
   1  12   8      333.53      371.70    120.76 o 
   2  12   8      254.20      256.20     74.66 o 
   3  12   8       18.25       71.16     63.03 o 
   4  12   8       39.03       52.13     66.92 o 
   5  12   8      227.31      171.05     71.06 o 
   6  12   8      442.49      448.47    119.96 o 
   7  12   8       23.35       44.89     57.45 o 
   8  12   8      423.44      364.20     78.17 o 
 -12  13   8       32.13       41.48     77.68 o 
 -11  13   8       96.30       -8.34     87.82 o 
 -10  13   8      233.13      187.08     81.35 o 
  -9  13   8      358.14      389.78    102.75 o 
  -8  13   8       40.71      -39.75     60.09 o 
  -7  13   8      345.20      334.93     79.52 o 
  -6  13   8       28.61      -28.50     81.25 o 
  -5  13   8       49.00      -10.08     58.32 o 
  -4  13   8       55.83       -3.08     52.95 o 
  -3  13   8      154.04      225.90     77.20 o 
  -2  13   8       39.79       52.23     65.87 o 
  -1  13   8       21.44       22.94     65.41 o 
   0  13   8        0.67       38.43     62.33 o 
   1  13   8      111.71       64.93     68.99 o 
   2  13   8      279.23      262.37     81.66 o 
   3  13   8       85.91       35.36     67.06 o 
   4  13   8       81.88       94.54    146.30 o 
 -28   1   9       48.95       58.21     86.42 o 
 -27   1   9        0.33      -62.06     68.91 o 
 -26   1   9        0.09        4.35     70.53 o 
 -25   1   9        0.01      -65.94     62.00 o 
 -24   1   9       23.71       62.09     69.87 o 
 -23   1   9        0.70       65.51     66.53 o 
 -22   1   9      312.42      247.44    202.84 o 
 -21   1   9       29.95      -34.66     53.15 o 
 -20   1   9        1.31       45.46     60.08 o 
 -19   1   9       41.22      106.99     59.20 o 
 -18   1   9      526.83      413.54     61.26 o 
 -17   1   9      108.78       85.95     44.35 o 
 -16   1   9      350.80      358.56     59.63 o 
 -15   1   9     1039.73     1074.36     84.90 o 
 -14   1   9      193.71      151.75     39.41 o 
 -13   1   9     1943.39     1918.71     68.96 o 
 -12   1   9      112.09      111.92     25.78 o 
 -11   1   9      746.34      784.54     46.37 o 
 -10   1   9     1334.46     1475.44     60.56 o 
  -9   1   9      326.11      376.20     57.87 o 
  -8   1   9     2376.15     2444.63     70.50 o 
  -7   1   9     2984.65     3128.68    103.01 o 
  -6   1   9    10011.68    10650.05    168.26 o 
  -5   1   9      372.54      465.57     35.33 o 
  -4   1   9       18.05       63.61     20.82 o 
  -3   1   9      144.40      109.28     23.09 o 
  -2   1   9     1253.74     1317.55     53.05 o 
  -1   1   9     1879.20     1862.26     57.92 o 
   0   1   9       63.25       76.18     20.66 o 
   1   1   9      602.35      551.82     38.13 o 
   2   1   9     3384.00     3291.53     73.50 o 
   3   1   9     1653.94     1757.98     75.27 o 
   4   1   9     1077.24     1044.81     48.04 o 
   5   1   9      205.22      149.29     27.90 o 
   6   1   9        8.47       12.71     21.55 o 
   7   1   9      339.84      312.07     34.69 o 
   8   1   9       13.87       57.31     30.04 o 
   9   1   9       42.26       94.68     37.00 o 
  10   1   9        4.57       13.82     30.57 o 
  11   1   9       41.30       19.06     35.15 o 
  12   1   9       15.84       32.53     44.44 o 
  13   1   9        7.20       -6.61     46.30 o 
  14   1   9       31.55       37.38     39.62 o 
  15   1   9       22.45       35.48     40.55 o 
  16   1   9       61.54       49.04     53.85 o 
  17   1   9        0.32      -51.00     44.30 o 
  18   1   9        0.11      -50.63     50.94 o 
  19   1   9       41.60       83.41     93.55 o 
 -28   2   9       21.51       28.44     84.88 o 
 -27   2   9        0.05      -63.74     73.35 o 
 -26   2   9      216.25      226.06     93.48 o 
 -25   2   9        6.89      -82.82     58.66 o 
 -24   2   9      185.52       85.52     74.60 o 
 -23   2   9       16.46       72.53     66.65 o 
 -22   2   9      118.27       21.40     64.27 o 
 -21   2   9      387.44      234.41     78.24 o 
 -20   2   9       92.31      145.11     51.47 o 
 -19   2   9      447.17      500.81     67.99 o 
 -18   2   9        6.73       -9.80     34.98 o 
 -17   2   9       65.16       99.09     47.99 o 
 -16   2   9     1568.73     1626.75    185.11 o 
 -15   2   9      220.16      121.71     38.55 o 
 -14   2   9      309.15      285.55     48.29 o 
 -13   2   9      139.37      239.78     43.26 o 
 -12   2   9     6861.63     6803.38    227.15 o 
 -11   2   9      369.95      362.23     55.52 o 
 -10   2   9        7.24       26.23     18.50 o 
  -9   2   9        9.48       28.87     18.16 o 
  -8   2   9    10533.12    11143.47    173.62 o 
  -7   2   9     4439.18     4308.53     93.21 o 
  -6   2   9     2120.75     2407.69     81.91 o 
  -5   2   9    11335.30    12295.42    184.19 o 
  -4   2   9        4.86       -8.54     16.46 o 
  -3   2   9      813.52     1129.39     63.92 o 
  -2   2   9      198.10      195.68     39.45 o 
  -1   2   9     2512.74     2704.33     66.90 o 
   0   2   9      627.96      692.64     46.19 o 
   1   2   9      419.44      437.48     33.39 o 
   2   2   9       54.81       49.23     21.51 o 
   3   2   9      315.35      324.36     33.38 o 
   4   2   9     5084.13     5444.44    101.14 o 
   5   2   9       24.44       19.68     21.18 o 
   6   2   9       59.92       70.04     24.56 o 
   7   2   9       36.07       43.34     28.09 o 
   8   2   9      580.28      603.29     51.80 o 
   9   2   9       18.06        5.98     37.85 o 
  10   2   9       67.37       32.36     36.82 o 
  11   2   9        3.63        8.85     38.84 o 
  12   2   9       14.25      -12.11     57.11 o 
  13   2   9       11.11       46.46     51.42 o 
  14   2   9       42.76       12.44     50.51 o 
  15   2   9        3.75       -1.39     63.31 o 
  16   2   9      147.39      121.26    106.36 o 
  17   2   9       18.45      -42.36     50.76 o 
  18   2   9       50.86      -18.94     54.67 o 
  19   2   9        0.01      -27.99     57.75 o 
 -28   3   9       53.20      -70.67     71.41 o 
 -27   3   9      131.30       80.26     79.30 o 
 -26   3   9        5.07       41.55     77.32 o 
 -25   3   9      125.33       71.62    146.40 o 
 -24   3   9      175.35      248.64     85.21 o 
 -23   3   9      753.24     1136.52    134.31 o 
 -22   3   9       16.12       63.10     51.63 o 
 -21   3   9      317.49      353.26     85.71 o 
 -20   3   9     1192.14     1315.45    154.11 o 
 -19   3   9        2.68      -23.41     39.32 o 
 -18   3   9       84.30      -11.30     38.72 o 
 -17   3   9      279.59      231.09     56.37 o 
 -16   3   9      687.31      755.63     88.21 o 
 -15   3   9      710.17      762.29     70.24 o 
 -14   3   9      457.78      438.27     56.15 o 
 -13   3   9       30.91       58.06     32.90 o 
 -12   3   9      951.18      967.53     67.73 o 
 -11   3   9     1308.45     1377.81     74.98 o 
 -10   3   9      828.52      963.62     69.93 o 
  -9   3   9     2143.76     2239.33    123.38 o 
  -8   3   9     1058.15     1223.98     48.35 o 
  -7   3   9      356.08      338.86     28.18 o 
  -6   3   9     4116.24     4041.04     80.96 o 
  -5   3   9     6667.15     6913.39    112.52 o 
  -4   3   9       87.74       45.82     17.01 o 
  -3   3   9       18.84       11.08     22.22 o 
  -2   3   9      811.32      840.37     56.51 o 
  -1   3   9     2183.08     2184.51     80.58 o 
   0   3   9       23.60       32.28     25.43 o 
   1   3   9     1425.72     1431.50     71.60 o 
   2   3   9      237.85      282.80     51.36 o 
   3   3   9     1182.97     1349.32     74.02 o 
   4   3   9       14.76       -6.73     29.33 o 
   5   3   9      777.44      863.76     62.15 o 
   6   3   9        0.43      -21.15     29.63 o 
   7   3   9       79.22       69.02     38.15 o 
   8   3   9      610.52      495.38     69.86 o 
   9   3   9      493.36      521.52     62.99 o 
  10   3   9      985.31     1038.39     83.60 o 
  11   3   9      468.09      403.31     61.11 o 
  12   3   9       22.86       34.23     43.86 o 
  13   3   9        1.63       17.72     51.40 o 
  14   3   9      380.72      336.78     99.96 o 
  15   3   9       14.22      -29.28     62.90 o 
  16   3   9        2.11      -26.24     50.22 o 
  17   3   9        6.80       -4.95     56.72 o 
  18   3   9       49.07      108.19     65.38 o 
  19   3   9       26.74       45.07     62.89 o 
 -27   4   9        0.17       -7.33     72.57 o 
 -26   4   9      114.00       14.42     70.69 o 
 -25   4   9       31.22      -87.75     58.50 o 
 -24   4   9       50.63      136.93     64.80 o 
 -23   4   9       90.74       62.98     52.99 o 
 -22   4   9       18.41       62.94     75.15 o 
 -21   4   9       20.65       -8.58     44.02 o 
 -20   4   9      731.82      905.61     91.96 o 
 -19   4   9      222.46      161.67     54.07 o 
 -18   4   9      177.86      278.97     58.81 o 
 -17   4   9      179.99      119.49     46.36 o 
 -16   4   9      460.95      490.41     63.63 o 
 -15   4   9       38.54       54.93     37.85 o 
 -14   4   9      404.54      327.03     53.71 o 
 -13   4   9     1291.41     1347.13     82.24 o 
 -12   4   9     2698.67     2599.41    121.31 o 
 -11   4   9       40.56       49.16     28.71 o 
 -10   4   9       14.55       23.53     24.48 o 
  -9   4   9        0.78       34.72     24.67 o 
  -8   4   9     3158.64     2881.66     94.89 o 
  -7   4   9      850.52      898.04     48.40 o 
  -6   4   9     7995.59     7939.60    129.72 o 
  -5   4   9      828.02      946.95     55.40 o 
  -4   4   9      157.05      174.41     32.32 o 
  -3   4   9       79.53      140.30     31.46 o 
  -2   4   9     3655.22     3756.58    131.77 o 
  -1   4   9        4.78       -0.89     24.31 o 
   0   4   9      441.18      486.03     95.87 o 
   1   4   9        7.13        1.36     27.26 o 
   2   4   9      919.60      865.71     64.62 o 
   3   4   9       69.98      125.30     51.83 o 
   4   4   9     1196.00     1436.19     82.33 o 
   5   4   9      897.17      986.05     73.54 o 
   6   4   9      954.93      934.25     74.87 o 
   7   4   9     1106.95     1150.67     82.74 o 
   8   4   9        3.30        6.77     35.89 o 
   9   4   9      243.14      189.85     67.99 o 
  10   4   9     1245.68     1407.80    139.05 o 
  11   4   9      155.54       64.47     45.32 o 
  12   4   9      201.25      186.00     53.45 o 
  13   4   9       20.07       29.81     44.20 o 
  14   4   9        6.18       31.33     51.92 o 
  15   4   9       73.48       27.09     55.83 o 
  16   4   9       15.99       19.89     54.30 o 
  17   4   9       59.35       49.24     99.76 o 
  18   4   9      152.16      165.12     76.34 o 
 -27   5   9       25.62        9.65     73.81 o 
 -26   5   9       12.00        3.26     76.02 o 
 -25   5   9       30.85        0.96     55.99 o 
 -24   5   9        6.25       25.88     56.07 o 
 -23   5   9      314.67      295.19     72.42 o 
 -22   5   9      453.28      512.52     80.96 o 
 -21   5   9     1540.70     1311.25    144.04 o 
 -20   5   9     1102.81     1109.15     99.49 o 
 -19   5   9       72.41       40.44     80.95 o 
 -18   5   9       54.01        1.39     40.24 o 
 -17   5   9      867.41      963.68     71.80 o 
 -16   5   9      291.66      285.21     47.92 o 
 -15   5   9       79.75       57.95     34.68 o 
 -14   5   9      533.31      563.83     77.27 o 
 -13   5   9        1.26       30.47     40.41 o 
 -12   5   9     1655.27     1571.97     76.16 o 
 -11   5   9     1064.54     1222.57     66.60 o 
 -10   5   9     1629.31     1735.45     74.59 o 
  -9   5   9     1368.83     1354.90     73.81 o 
  -8   5   9        8.83      -34.53     34.55 o 
  -7   5   9      900.68      946.00     76.41 o 
  -6   5   9       44.13       55.24     26.64 o 
  -5   5   9     1929.04     1856.80     75.08 o 
  -4   5   9      170.54      150.94     33.41 o 
  -3   5   9     1429.31     1363.65     69.83 o 
  -2   5   9      416.83      601.77     52.95 o 
  -1   5   9     3421.75     3213.48    103.53 o 
   0   5   9      200.97      235.48     40.86 o 
   1   5   9     1858.65     1963.06    144.84 o 
   2   5   9      222.41      272.13     43.79 o 
   3   5   9      775.10      845.38     74.85 o 
   4   5   9       50.04       18.81     32.43 o 
   5   5   9       29.44       10.85     36.46 o 
   6   5   9      173.08       73.42     40.70 o 
   7   5   9     6291.44     6215.36    177.73 o 
   8   5   9       40.54      -11.87     35.93 o 
   9   5   9       67.14       25.62     40.66 o 
  10   5   9      131.90       73.90     44.43 o 
  11   5   9      601.69      679.81     75.98 o 
  12   5   9       75.15       38.28     47.09 o 
  13   5   9      180.03      146.18     66.11 o 
  14   5   9      223.18       88.64     52.35 o 
  15   5   9        0.33       26.42     55.49 o 
  16   5   9        8.67      -50.23     55.74 o 
  17   5   9       20.78      -24.64     57.93 o 
  18   5   9      113.04       52.98     71.99 o 
 -26   6   9       21.29      -54.20     55.74 o 
 -25   6   9       71.14       -4.24     58.27 o 
 -24   6   9      123.84      128.10     65.21 o 
 -23   6   9       19.85       73.93     59.56 o 
 -22   6   9       21.48       40.53     53.18 o 
 -21   6   9       12.59      -37.44     47.62 o 
 -20   6   9      365.96      226.78     62.75 o 
 -19   6   9        7.35       39.38     46.62 o 
 -18   6   9      245.23      245.95     59.36 o 
 -17   6   9       35.44       22.37     38.38 o 
 -16   6   9      639.61      735.30     65.39 o 
 -15   6   9       40.27       -7.31     33.29 o 
 -14   6   9     3658.41     3449.60    136.10 o 
 -13   6   9       25.85       -5.28     36.74 o 
 -12   6   9      851.33      886.51     81.54 o 
 -11   6   9       41.88       41.87     38.79 o 
 -10   6   9      392.73      428.93     89.49 o 
  -9   6   9      668.69      691.96     73.25 o 
  -8   6   9      255.02      267.22     85.68 o 
  -7   6   9       22.72      -10.25     74.70 o 
  -6   6   9        2.73       -6.78     33.52 o 
  -5   6   9      721.49      821.96    113.99 o 
  -4   6   9     1952.86     1811.68     80.75 o 
  -3   6   9      224.72      156.31     41.65 o 
  -2   6   9     1040.92     1136.32    120.31 o 
  -1   6   9     1369.79     1480.92     80.45 o 
   0   6   9       83.86       74.83     49.74 o 
   1   6   9       10.70        4.75     47.71 o 
   2   6   9      133.33       99.30     38.88 o 
   3   6   9     1286.92     1198.16     88.45 o 
   4   6   9     3261.04     3216.63    231.05 o 
   5   6   9      411.39      433.61     89.25 o 
   6   6   9      607.60      568.45     68.67 o 
   7   6   9        7.88       17.43     39.39 o 
   8   6   9      592.34      610.13     85.84 o 
   9   6   9      209.67      122.51     48.33 o 
  10   6   9      785.58     1056.71    118.98 o 
  11   6   9       62.58       82.27     47.83 o 
  12   6   9       44.85       25.92     46.62 o 
  13   6   9       50.69       72.18     52.17 o 
  14   6   9      380.04      509.13     79.02 o 
  15   6   9        6.25      -23.94     56.42 o 
  16   6   9      323.97      254.29    111.84 o 
  17   6   9        6.36       62.77     65.01 o 
 -25   7   9        1.43       39.60     62.62 o 
 -24   7   9       38.30       38.64     73.02 o 
 -23   7   9      116.53        8.18     55.00 o 
 -22   7   9       12.63       12.42     54.17 o 
 -21   7   9       60.53       68.50     54.29 o 
 -20   7   9       10.47      -52.56     45.41 o 
 -19   7   9      105.15      114.39     54.64 o 
 -18   7   9      304.93      303.98     83.46 o 
 -17   7   9        5.69      -21.41     51.36 o 
 -16   7   9      498.18      395.68     86.84 o 
 -15   7   9      116.07      118.59     50.37 o 
 -14   7   9       63.32       74.27     44.76 o 
 -13   7   9      268.54      222.10     62.55 o 
 -12   7   9      915.83      840.41     83.67 o 
 -11   7   9     3235.28     3073.30    137.34 o 
 -10   7   9      109.47      112.62     45.03 o 
  -9   7   9      121.21      173.07     50.05 o 
  -8   7   9      561.91      550.76     69.83 o 
  -7   7   9     1227.26     1220.31     95.09 o 
  -6   7   9       94.21      141.11     47.45 o 
  -5   7   9      757.20      768.58     80.42 o 
  -4   7   9      583.60      523.15     79.74 o 
  -3   7   9      470.10      478.78     55.29 o 
  -2   7   9       42.62        7.28     33.18 o 
  -1   7   9        2.52       53.52     34.02 o 
   0   7   9        3.12      -10.10     30.42 o 
   1   7   9     4157.96     4071.05    180.82 o 
   2   7   9       50.84       61.58     38.09 o 
   3   7   9      986.62     1143.13     84.64 o 
   4   7   9      525.77      519.51     64.48 o 
   5   7   9     2072.10     2251.09    113.69 o 
   6   7   9      332.94      359.40     58.82 o 
   7   7   9      396.60      372.55     60.26 o 
   8   7   9      256.96      249.83     58.03 o 
   9   7   9       32.80      -17.31     42.84 o 
  10   7   9      147.81      -12.20     42.63 o 
  11   7   9      212.49      229.19     63.02 o 
  12   7   9      112.84       85.55     52.95 o 
  13   7   9      648.33      886.58     94.06 o 
  14   7   9       48.64       60.24     54.74 o 
  15   7   9       30.32        0.11     57.27 o 
  16   7   9        4.60       26.43     64.23 o 
 -24   8   9      162.84      219.03     95.73 o 
 -23   8   9      232.92      220.30     95.80 o 
 -22   8   9        0.60      -85.31     56.87 o 
 -21   8   9      101.69      154.92     82.24 o 
 -20   8   9      761.97      714.00    236.81 o 
 -19   8   9       25.99      -60.41     78.83 o 
 -18   8   9       36.44      124.95     71.72 o 
 -17   8   9        8.73      -53.10     52.47 o 
 -16   8   9       48.42       46.72     62.91 o 
 -15   8   9      636.86      626.50    284.80 o 
 -14   8   9      897.07     1093.68     99.68 o 
 -13   8   9       71.97      112.39     64.17 o 
 -12   8   9     2570.61     2836.00    145.76 o 
 -11   8   9       97.60      104.12     48.84 o 
 -10   8   9      205.67      280.33     59.75 o 
  -9   8   9        1.39      -21.68     38.29 o 
  -8   8   9     1609.71     1569.94    161.96 o 
  -7   8   9       17.45      -28.32     59.03 o 
  -6   8   9      142.45       54.09     44.35 o 
  -5   8   9       19.73      -50.11     33.41 o 
  -4   8   9      108.34       82.63     46.57 o 
  -3   8   9       63.08       94.12     47.84 o 
  -2   8   9     2068.24     1958.36    178.97 o 
  -1   8   9      526.58      533.18     62.01 o 
   0   8   9     1043.88     1119.42     82.83 o 
   1   8   9      202.40      166.23     46.99 o 
   2   8   9       84.64      -28.31     33.99 o 
   3   8   9      334.23      309.76     55.43 o 
   4   8   9       13.63       -1.21     39.36 o 
   5   8   9      298.84      271.61     55.98 o 
   6   8   9        1.77        9.37     42.82 o 
   7   8   9      461.06      450.13     69.31 o 
   8   8   9      163.06       45.77     68.93 o 
   9   8   9        9.49       92.27     50.63 o 
  10   8   9      102.92       63.77     57.92 o 
  11   8   9       33.70        8.44     48.67 o 
  12   8   9      152.48       58.85     62.12 o 
  13   8   9       48.56       10.69     52.80 o 
  14   8   9        7.21       30.75     55.89 o 
  15   8   9       11.18       35.79     61.28 o 
 -22   9   9       21.69       63.05     79.01 o 
 -21   9   9      115.50      351.09    104.69 o 
 -20   9   9        0.06       29.49     72.10 o 
 -19   9   9       68.97      206.84     88.68 o 
 -18   9   9      318.61      392.44    129.34 o 
 -17   9   9     1248.84     1311.55    151.08 o 
 -16   9   9      160.17      160.65     74.98 o 
 -15   9   9      176.66      286.52     92.85 o 
 -14   9   9      334.92      321.51     86.65 o 
 -13   9   9      361.99      282.95     66.86 o 
 -12   9   9        2.59       -0.13     45.25 o 
 -11   9   9     2162.98     2399.86    136.72 o 
 -10   9   9       40.98      126.84     77.53 o 
  -9   9   9     1366.93     1486.94    114.79 o 
  -8   9   9      419.04      585.12    155.44 o 
  -7   9   9       18.95      -44.73     37.42 o 
  -6   9   9       78.55       98.93     52.56 o 
  -5   9   9     1360.85     1389.79    109.85 o 
  -4   9   9       28.78      -16.81     59.29 o 
  -3   9   9     1851.34     1867.97    124.49 o 
  -2   9   9        7.10      -60.69     40.46 o 
  -1   9   9      225.98      269.97     64.37 o 
   0   9   9       71.53      105.46     52.74 o 
   1   9   9     1672.64     1746.48    158.49 o 
   2   9   9       95.72      125.76     48.97 o 
   3   9   9      857.53      757.30     87.23 o 
   4   9   9        2.00       37.31     45.79 o 
   5   9   9       23.16      -46.60     42.10 o 
   6   9   9      354.97      379.95     75.71 o 
   7   9   9      141.43      156.27     80.34 o 
   8   9   9      235.05      182.09     58.51 o 
   9   9   9        7.50       49.12     52.26 o 
  10   9   9        2.06      -46.49     47.24 o 
  11   9   9        9.90       29.04     54.40 o 
  12   9   9      173.78      157.80     64.64 o 
  13   9   9       28.60       80.25     60.53 o 
 -20  10   9      171.22      125.28     85.13 o 
 -19  10   9      353.41      359.51    105.49 o 
 -18  10   9      344.95      290.38     93.88 o 
 -17  10   9      455.87      484.26    107.50 o 
 -16  10   9       41.22       17.88     69.36 o 
 -15  10   9      517.52      576.65    112.81 o 
 -14  10   9     1412.19     1696.08    268.04 o 
 -13  10   9      385.32      516.91    104.92 o 
 -12  10   9       44.30       68.12     69.55 o 
 -11  10   9        3.06       49.26     50.37 o 
 -10  10   9      579.78      670.08     89.13 o 
  -9  10   9      811.32      807.82     95.38 o 
  -8  10   9      367.75      482.05     76.78 o 
  -7  10   9        9.91       76.49     52.68 o 
  -6  10   9       98.55      164.01     65.01 o 
  -5  10   9      113.47       34.07     47.86 o 
  -4  10   9      126.70      141.58     60.75 o 
  -3  10   9      269.78      211.48     64.13 o 
  -2  10   9      704.17      725.41     93.86 o 
  -1  10   9        3.66       39.68     52.29 o 
   0  10   9     1222.77     1229.87    132.74 o 
   1  10   9       64.72       32.91     51.45 o 
   2  10   9      250.90      162.56     66.29 o 
   3  10   9       24.59      -10.73     41.60 o 
   4  10   9     1256.82     1383.68    106.52 o 
   5  10   9      187.16      146.90     76.18 o 
   6  10   9      177.72       79.12     53.57 o 
   7  10   9      131.29       95.45     55.24 o 
   8  10   9      364.17      439.48     77.15 o 
   9  10   9       15.28       27.13     52.38 o 
  10  10   9      350.49      303.77     72.18 o 
  11  10   9      152.76       73.59     63.66 o 
 -18  11   9      192.56      202.67     93.31 o 
 -17  11   9      469.04      485.12    115.76 o 
 -16  11   9      214.21      151.08     86.27 o 
 -15  11   9      151.51       78.67     76.72 o 
 -14  11   9        0.03       14.78     63.15 o 
 -13  11   9      127.04       52.23     69.21 o 
 -12  11   9       11.94       41.45     65.70 o 
 -11  11   9      200.59      242.25     72.34 o 
 -10  11   9       64.82       63.33     57.49 o 
  -9  11   9       82.09      -31.05     49.03 o 
  -8  11   9       77.06       71.82     57.66 o 
  -7  11   9       50.71       12.27     51.92 o 
  -6  11   9      362.52      422.76     90.74 o 
  -5  11   9      697.48      853.96    201.16 o 
  -4  11   9        8.14       -1.48     49.71 o 
  -3  11   9      139.93       72.95     60.04 o 
  -2  11   9       45.88       90.11     61.63 o 
  -1  11   9      593.86      638.46     93.62 o 
   0  11   9        5.87       11.54     60.46 o 
   1  11   9      417.85      562.68    142.68 o 
   2  11   9      155.70      163.03     85.63 o 
   3  11   9        3.78      -22.80     52.63 o 
   4  11   9       32.09      -56.48     54.60 o 
   5  11   9        2.32       69.18     55.59 o 
   6  11   9      190.17       96.97     57.21 o 
   7  11   9       53.40       46.32     55.85 o 
   8  11   9       53.45       33.31     55.59 o 
   9  11   9      202.02      142.17     63.82 o 
 -15  12   9       52.70       23.61     74.70 o 
 -14  12   9      117.40      142.29     85.62 o 
 -13  12   9       78.56       73.75     75.08 o 
 -12  12   9      606.67      581.10    142.28 o 
 -11  12   9       10.73       34.05     69.31 o 
 -10  12   9       61.71      -10.65     67.08 o 
  -9  12   9      497.12      344.98     81.77 o 
  -8  12   9      117.91       74.41     60.62 o 
  -7  12   9       50.72       51.62     59.17 o 
  -6  12   9      109.08       86.73     64.82 o 
  -5  12   9        3.08       48.70     58.53 o 
  -4  12   9       62.82      100.73     81.21 o 
  -3  12   9       22.97      102.44     67.96 o 
  -2  12   9      565.22      511.93     92.57 o 
  -1  12   9      266.86       60.06     69.15 o 
   0  12   9        2.07        7.94     57.91 o 
   1  12   9        0.58      -22.87     57.79 o 
   2  12   9      122.07       19.72     62.16 o 
   3  12   9      111.40       77.73     69.82 o 
   4  12   9       20.26       29.62     64.54 o 
   5  12   9        0.71      -83.51     55.67 o 
   6  12   9      118.83      209.10    115.42 o 
 -11  13   9       54.64      186.31     87.36 o 
 -10  13   9      273.33      169.48     85.94 o 
  -9  13   9        4.56      -28.23     65.35 o 
  -8  13   9       40.25      116.71     68.33 o 
  -7  13   9      358.16      474.66     94.22 o 
  -6  13   9       95.72       52.38     65.50 o 
  -5  13   9      685.29      754.89    206.66 o 
  -4  13   9      208.21      218.26     79.14 o 
  -3  13   9       19.11       13.58     62.88 o 
  -2  13   9       94.51       54.31     71.42 o 
  -1  13   9       56.59       76.61     68.35 o 
   0  13   9      285.29      270.43     93.85 o 
   1  13   9      329.87      395.58    129.02 o 
   2  13   9       55.71       47.41     68.73 o 
 -28   0  10      318.21       93.54    138.02 o 
 -27   0  10      370.73      337.89    154.32 o 
 -26   0  10      154.85      144.42    119.28 o 
 -25   0  10      229.96      110.60    118.06 o 
 -24   0  10     2562.84     3142.12    285.48 o 
 -23   0  10       38.37       65.96     96.28 o 
 -22   0  10      869.73      878.84    167.57 o 
 -21   0  10     1903.55     1892.50    212.21 o 
 -20   0  10       10.75      -28.18     81.04 o 
 -19   0  10      161.73      112.58     91.86 o 
 -18   0  10     1107.26     1136.44    159.19 o 
 -17   0  10      171.00      157.52     84.55 o 
 -16   0  10     7318.29     7748.83    344.28 o 
 -15   0  10     4333.78     4249.32    243.28 o 
 -14   0  10     4489.83     4533.72    167.57 o 
 -13   0  10     9412.45     9526.17    243.02 o 
 -12   0  10    11044.74    10858.88    260.70 o 
 -11   0  10     1022.18     1202.58     80.62 o 
 -10   0  10     9095.31     9199.15    227.26 o 
  -9   0  10    13892.05    13859.33    299.99 o 
  -8   0  10     1245.08     1218.37     78.06 o 
  -7   0  10      581.57      450.31     54.44 o 
  -6   0  10    17938.95    17816.04    355.81 o 
  -5   0  10     4188.78     4234.64    214.72 o 
  -4   0  10    17245.76    17058.10    345.49 o 
  -3   0  10     5567.43     5991.34    171.69 o 
  -2   0  10       88.52       32.42     32.37 o 
  -1   0  10    27678.25    27032.34    502.32 o 
   0   0  10    19981.06    19480.86    325.64 o 
   1   0  10      178.10      162.13     35.78 o 
   2   0  10    15605.53    15417.11    280.12 o 
   3   0  10    16556.60    16432.31    297.84 o 
   4   0  10       33.07      -22.72     30.88 o 
   5   0  10     1427.67     1472.82     84.57 o 
   6   0  10    12166.59    13274.04    268.37 o 
   7   0  10       34.68       26.08     36.39 o 
   8   0  10      638.34      560.88     65.78 o 
   9   0  10     1169.65     1193.22    113.78 o 
  10   0  10       56.49       33.35     58.04 o 
  11   0  10      531.39      443.35    136.42 o 
  12   0  10       11.48       45.12     56.42 o 
  13   0  10      524.73      435.03     91.25 o 
  14   0  10       99.27      138.93     73.57 o 
  15   0  10      604.86      703.32    115.11 o 
  16   0  10       94.98      145.94    115.93 o 
  17   0  10      557.98      528.92    163.76 o 
  18   0  10      528.48     1001.47    216.62 o 
 -28   1  10        1.02       89.11     86.14 o 
 -27   1  10     1579.05     1548.35    172.99 o 
 -26   1  10      282.50      432.86    111.94 o 
 -25   1  10      877.80      934.52    134.38 o 
 -24   1  10     1442.79     1690.75    272.99 o 
 -23   1  10      583.65      699.46    113.19 o 
 -22   1  10      542.67      540.49     98.18 o 
 -21   1  10     4436.26     4381.18    206.53 o 
 -20   1  10      124.49      173.71     72.27 o 
 -19   1  10     3299.88     3667.19    178.71 o 
 -18   1  10      416.63      361.97    101.53 o 
 -17   1  10        3.45       -5.50     35.14 o 
 -16   1  10      570.19      554.04     61.48 o 
 -15   1  10     7572.73     7613.27    186.36 o 
 -14   1  10      453.06      396.80     51.24 o 
 -13   1  10     8776.23     8386.85    189.54 o 
 -12   1  10     9214.70     9265.36    164.92 o 
 -11   1  10     1147.42     1141.89     71.18 o 
 -10   1  10     2736.37     2606.59     76.82 o 
  -9   1  10     6146.28     5646.66    122.34 o 
  -8   1  10      100.65      130.16     29.09 o 
  -7   1  10     8662.71     8540.53    149.72 o 
  -6   1  10     1101.87      898.52     62.37 o 
  -5   1  10      182.86      144.77     29.83 o 
  -4   1  10      563.38      556.09     51.56 o 
  -3   1  10     7424.42     6737.84    129.28 o 
  -2   1  10      768.97      851.60     52.96 o 
  -1   1  10     8327.91     7628.29    130.21 o 
   0   1  10     7907.64     7437.59    129.85 o 
   1   1  10      489.19      519.44     38.91 o 
   2   1  10     2198.81     2083.70     63.44 o 
   3   1  10    12735.07    12325.35    172.13 o 
   4   1  10      139.30      112.40     25.45 o 
   5   1  10     1649.11     1814.25     65.06 o 
   6   1  10     1986.24     1787.68     66.52 o 
   7   1  10      236.05      248.43     38.96 o 
   8   1  10      724.17      645.38     69.40 o 
   9   1  10     1979.81     2265.28     90.69 o 
  10   1  10      123.95      142.89     51.70 o 
  11   1  10     1265.09     1303.90    227.75 o 
  12   1  10      519.59      710.93     88.08 o 
  13   1  10       41.03      -62.29     54.87 o 
  14   1  10      470.17      334.69     74.11 o 
  15   1  10      439.06      451.57     82.54 o 
  16   1  10       29.08       -1.35     51.16 o 
  17   1  10      417.12      352.02    104.73 o 
  18   1  10      242.35      183.50     69.86 o 
 -28   2  10      198.57      153.73    197.35 o 
 -27   2  10      228.28      219.70     97.80 o 
 -26   2  10       60.04       73.39     81.05 o 
 -25   2  10      301.34      192.55     91.17 o 
 -24   2  10     1626.64     1679.43    159.85 o 
 -23   2  10       90.72       59.09    104.50 o 
 -22   2  10      365.67      428.51    161.10 o 
 -21   2  10      560.07      510.85     96.49 o 
 -20   2  10        9.98      -68.35     45.57 o 
 -19   2  10      105.51       55.69     44.71 o 
 -18   2  10      267.22      231.39     54.49 o 
 -17   2  10      273.74      235.65     50.18 o 
 -16   2  10     6138.16     5853.42    193.60 o 
 -15   2  10     2616.95     2752.07    111.51 o 
 -14   2  10        4.78       28.76     51.96 o 
 -13   2  10     1596.68     1599.06    121.80 o 
 -12   2  10    10790.61    11437.27    230.38 o 
 -11   2  10     1211.16     1201.21     71.80 o 
 -10   2  10     2119.62     2081.22     91.40 o 
  -9   2  10     1494.16     1369.48     79.16 o 
  -8   2  10      536.99      517.35     40.96 o 
  -7   2  10      217.72      212.58     28.64 o 
  -6   2  10    15058.20    14535.74    214.93 o 
  -5   2  10     1072.83     1061.89     50.03 o 
  -4   2  10     7829.83     7568.10    125.70 o 
  -3   2  10     5855.55     5820.64    107.12 o 
  -2   2  10      934.53      850.36     43.14 o 
  -1   2  10      969.23      957.41     53.88 o 
   0   2  10     8758.03     8232.13    137.69 o 
   1   2  10      524.35      522.79     38.31 o 
   2   2  10     4414.09     4384.13     98.20 o 
   3   2  10     3175.67     3125.02     88.88 o 
   4   2  10      805.89      831.12     62.26 o 
   5   2  10      520.02      613.67     50.74 o 
   6   2  10     4634.42     4753.55    136.83 o 
   7   2  10        0.56      -20.39     32.19 o 
   8   2  10     1681.50     1599.28     94.69 o 
   9   2  10     2776.46     3031.10    123.02 o 
  10   2  10       80.14       40.75     39.88 o 
  11   2  10      456.06      393.49     74.06 o 
  12   2  10      676.20      782.52     93.41 o 
  13   2  10      254.74      192.32     63.73 o 
  14   2  10      233.39      187.69     72.78 o 
  15   2  10      160.87      202.18     66.88 o 
  16   2  10       66.52       30.62     57.73 o 
  17   2  10      156.68       21.71     66.26 o 
  18   2  10      226.98       83.09     67.98 o 
 -28   3  10      110.98      103.80    107.70 o 
 -27   3  10      532.73      502.51    214.11 o 
 -26   3  10       84.92      116.65     82.78 o 
 -25   3  10       58.13      117.28     80.55 o 
 -24   3  10      541.08      519.99    103.43 o 
 -23   3  10       72.50      156.59     80.39 o 
 -22   3  10        2.08      -23.24     54.60 o 
 -21   3  10      553.29      636.51     80.87 o 
 -20   3  10     1218.13     1296.76    100.88 o 
 -19   3  10     1136.16     1318.42    166.05 o 
 -18   3  10      653.93      804.60     79.67 o 
 -17   3  10      108.92       36.93     50.57 o 
 -16   3  10      354.96      401.99     96.49 o 
 -15   3  10    10466.54    10332.30    231.68 o 
 -14   3  10     2570.57     2504.38    107.79 o 
 -13   3  10     4836.59     4826.42    142.40 o 
 -12   3  10     2557.85     2616.36    125.43 o 
 -11   3  10       97.53       52.19     30.22 o 
 -10   3  10      419.02      378.05     52.02 o 
  -9   3  10     7850.38     7783.71    171.42 o 
  -8   3  10     1832.28     1747.21     60.39 o 
  -7   3  10     6214.52     6391.26    112.57 o 
  -6   3  10     2420.70     2214.67     75.51 o 
  -5   3  10     1267.56     1215.24     73.64 o 
  -4   3  10     2221.66     2162.20     59.66 o 
  -3   3  10     6697.87     6297.36    212.53 o 
  -2   3  10     1019.09      841.57     57.86 o 
  -1   3  10     1092.26     1158.87     76.30 o 
   0   3  10     8118.12     7917.75    196.00 o 
   1   3  10      849.29      876.44     63.14 o 
   2   3  10      212.44      127.54     34.94 o 
   3   3  10     4412.74     4300.36    125.81 o 
   4   3  10      103.15       40.35     32.65 o 
   5   3  10     2348.49     2203.25     99.99 o 
   6   3  10     2307.21     2562.41    166.52 o 
   7   3  10     1036.61     1128.02     82.35 o 
   8   3  10     1399.11     1336.31     97.17 o 
   9   3  10     2244.45     2459.70    202.86 o 
  10   3  10     1447.98     1354.07    108.75 o 
  11   3  10      539.86      543.00    108.29 o 
  12   3  10     1502.01     1617.87    186.76 o 
  13   3  10      141.66       87.17     61.07 o 
  14   3  10      401.87      554.66    116.80 o 
  15   3  10      590.50      677.85     97.87 o 
  16   3  10       91.42        9.50     58.19 o 
  17   3  10      249.53      205.07     75.98 o 
  18   3  10      175.95      246.24     82.66 o 
 -27   4  10      232.16      164.41     89.18 o 
 -26   4  10       66.41      126.85    156.22 o 
 -25   4  10      142.67      126.94     78.77 o 
 -24   4  10      841.65      961.74    134.82 o 
 -23   4  10      204.26      185.64     65.10 o 
 -22   4  10      400.90      359.35     72.64 o 
 -21   4  10     1435.29     1343.27    108.71 o 
 -20   4  10        2.35       77.32     49.68 o 
 -19   4  10      150.60      171.26     54.34 o 
 -18   4  10     2558.88     2567.04    163.02 o 
 -17   4  10      225.65      275.64     55.82 o 
 -16   4  10     5023.15     5194.92    163.09 o 
 -15   4  10      499.25      485.66     62.46 o 
 -14   4  10     1718.00     1682.07     94.08 o 
 -13   4  10      752.10      968.53     73.84 o 
 -12   4  10     4778.07     4516.22    147.29 o 
 -11   4  10     2465.58     2445.16     88.71 o 
 -10   4  10     1296.97     1361.99     67.69 o 
  -9   4  10     1959.48     1940.33     74.99 o 
  -8   4  10      269.65      287.40     63.75 o 
  -7   4  10     2793.79     2709.58     85.05 o 
  -6   4  10    11278.40    11468.72    200.62 o 
  -5   4  10      463.96      392.60     43.21 o 
  -4   4  10     7523.66     7465.03    157.32 o 
  -3   4  10     3583.23     3429.54    122.99 o 
  -2   4  10     1081.37     1004.81     75.88 o 
  -1   4  10     1215.30     1152.97     70.41 o 
   0   4  10     5312.80     5333.72    137.56 o 
   1   4  10     2282.73     2139.60    100.75 o 
   2   4  10      939.35     1031.29     88.26 o 
   3   4  10     5061.73     5363.69    163.53 o 
   4   4  10      638.33      698.81     66.38 o 
   5   4  10      879.51      945.16     76.53 o 
   6   4  10     2169.55     2358.10    109.67 o 
   7   4  10      689.51      752.52     72.86 o 
   8   4  10      513.67      445.10     62.11 o 
   9   4  10     1975.12     2108.15    119.92 o 
  10   4  10       27.23      -28.45     38.34 o 
  11   4  10      519.36      639.26     77.09 o 
  12   4  10     1176.65     1243.84     99.60 o 
  13   4  10       26.95      -13.60     49.84 o 
  14   4  10      617.35      544.93     87.58 o 
  15   4  10      241.09      306.96     81.00 o 
  16   4  10        6.62      -28.26     56.24 o 
  17   4  10      136.46       93.24     68.51 o 
 -26   5  10        1.60      -21.90     67.38 o 
 -25   5  10      318.51      416.10    102.32 o 
 -24   5  10      506.15      497.14     81.66 o 
 -23   5  10      156.47      106.19     62.29 o 
 -22   5  10        4.45      -10.08     53.29 o 
 -21   5  10      425.45      334.49    181.75 o 
 -20   5  10     1417.95     1565.36    113.71 o 
 -19   5  10      170.99      230.69     64.79 o 
 -18   5  10     1445.27     1398.59     88.00 o 
 -17   5  10        1.96       33.96     36.48 o 
 -16   5  10      567.30      537.28     58.94 o 
 -15   5  10     3347.73     3548.22    116.89 o 
 -14   5  10      831.47      687.09     61.82 o 
 -13   5  10     8759.26     9063.89    185.89 o 
 -12   5  10     5597.37     5747.81    174.56 o 
 -11   5  10      112.61      142.83     46.17 o 
 -10   5  10     2071.45     2042.76    146.37 o 
  -9   5  10     3967.28     3664.36    136.34 o 
  -8   5  10      541.56      497.31     64.22 o 
  -7   5  10     2054.92     2080.48    234.93 o 
  -6   5  10     6918.58     7020.13    249.97 o 
  -5   5  10      271.23      314.84     41.95 o 
  -4   5  10     3412.33     3302.08    102.27 o 
  -3   5  10     6097.12     5915.60    142.26 o 
  -2   5  10      195.14      138.34     36.39 o 
  -1   5  10     2154.75     2225.63     93.16 o 
   0   5  10     3076.52     2836.32    133.07 o 
   1   5  10      104.97      115.66     37.36 o 
   2   5  10     3392.92     3276.58    145.24 o 
   3   5  10     1001.34      984.69     75.85 o 
   4   5  10       86.87       76.98     39.88 o 
   5   5  10       85.71        1.39     34.64 o 
   6   5  10     1183.94     1467.30     93.73 o 
   7   5  10        5.50      -15.74     38.95 o 
   8   5  10      239.09      227.04    107.50 o 
   9   5  10      543.34      739.24     79.58 o 
  10   5  10      478.12      406.61     66.32 o 
  11   5  10      859.18      935.65     89.36 o 
  12   5  10      499.20      536.24     80.24 o 
  13   5  10       29.56       58.70     49.82 o 
  14   5  10      185.24      254.07     72.93 o 
  15   5  10      166.81      189.91     73.08 o 
  16   5  10       25.33      -24.97     59.65 o 
 -26   6  10       30.60       87.65     68.52 o 
 -25   6  10      200.75       21.95     60.54 o 
 -24   6  10      505.49      448.67     85.42 o 
 -23   6  10      612.28      439.57     81.46 o 
 -22   6  10        3.40       47.82     57.27 o 
 -21   6  10     2184.42     2070.20    133.10 o 
 -20   6  10      675.29      853.67     93.49 o 
 -19   6  10       63.71       -7.58     43.86 o 
 -18   6  10      478.57      450.85     70.77 o 
 -17   6  10       24.00       17.78     36.11 o 
 -16   6  10      185.42      158.49     50.66 o 
 -15   6  10       11.54       68.28     45.62 o 
 -14   6  10       95.84      122.89     48.22 o 
 -13   6  10       57.86       13.91     43.96 o 
 -12   6  10     5702.72     5496.49    175.51 o 
 -11   6  10       10.41       15.11     39.40 o 
 -10   6  10     2378.18     2498.40    191.08 o 
  -9   6  10     4717.29     4904.65    164.25 o 
  -8   6  10      531.10      621.25     72.42 o 
  -7   6  10      131.43      144.74     46.65 o 
  -6   6  10     3743.89     3314.51    218.18 o 
  -5   6  10      237.26      203.99     53.33 o 
  -4   6  10      366.36      277.83     81.48 o 
  -3   6  10     2480.53     2279.99     95.02 o 
  -2   6  10     1386.77     1475.20     86.47 o 
  -1   6  10     1449.18     1472.83     83.06 o 
   0   6  10      394.61      414.42     53.30 o 
   1   6  10     1554.19     1447.76     93.09 o 
   2   6  10      309.05      391.58     77.22 o 
   3   6  10     1866.33     1746.22    156.38 o 
   4   6  10       48.34       76.53     39.97 o 
   5   6  10      120.60      121.67     54.16 o 
   6   6  10       70.66      -21.02     38.42 o 
   7   6  10        8.22      -27.68     46.97 o 
   8   6  10      355.71      422.77    114.17 o 
   9   6  10      438.62      481.84     69.58 o 
  10   6  10       25.59       22.78     46.32 o 
  11   6  10      375.80      311.20     65.27 o 
  12   6  10      560.09      559.43    108.42 o 
  13   6  10       72.61       22.01     49.81 o 
  14   6  10      347.71      341.62     73.52 o 
  15   6  10       74.25      132.06     69.88 o 
  16   6  10        1.49       35.59     65.84 o 
 -25   7  10       49.11      120.29     88.50 o 
 -24   7  10      564.91      573.00    122.94 o 
 -23   7  10       67.47       90.90     79.68 o 
 -22   7  10        6.47      109.06     91.48 o 
 -21   7  10      204.36      166.30     79.63 o 
 -20   7  10      194.99      239.11     82.42 o 
 -19   7  10       42.56       66.03     96.20 o 
 -18   7  10        9.81      -30.37     81.96 o 
 -17   7  10        1.84       29.81     59.07 o 
 -16   7  10        2.04       -1.08     43.92 o 
 -15   7  10     1008.70      989.30     94.27 o 
 -14   7  10      872.13      906.03     90.95 o 
 -13   7  10       18.01      -11.42     41.25 o 
 -12   7  10      200.87      215.48     62.71 o 
 -11   7  10       56.97       67.11     45.43 o 
 -10   7  10      972.51      861.94     86.87 o 
  -9   7  10     1361.87     1410.44    103.87 o 
  -8   7  10        2.11      -49.46     34.78 o 
  -7   7  10     1942.42     1878.80    114.91 o 
  -6   7  10      823.68      713.20     81.02 o 
  -5   7  10     1781.66     1602.47    109.45 o 
  -4   7  10     2265.44     2042.50    119.63 o 
  -3   7  10     3881.04     3563.04    328.51 o 
  -2   7  10      273.29      243.19     46.54 o 
  -1   7  10      992.82      856.02    138.59 o 
   0   7  10     1416.09     1497.28    122.40 o 
   1   7  10      102.28       72.54     49.41 o 
   2   7  10      552.99      556.87     65.53 o 
   3   7  10      701.39      591.95     68.54 o 
   4   7  10      184.56      189.38     52.07 o 
   5   7  10      205.80      242.39     57.62 o 
   6   7  10      615.49      632.31     73.65 o 
   7   7  10      431.61      324.54     60.04 o 
   8   7  10       12.46      -28.16     42.72 o 
   9   7  10      609.64      684.30     80.63 o 
  10   7  10        4.21      -24.08     43.95 o 
  11   7  10      317.44      358.21     82.76 o 
  12   7  10       19.92       50.88     53.21 o 
  13   7  10        6.22       78.45     55.56 o 
  14   7  10      151.51       48.61     85.69 o 
  15   7  10      284.12      340.69     78.69 o 
 -23   8  10      397.54      476.71    179.84 o 
 -22   8  10        3.46       47.93     75.00 o 
 -21   8  10      580.72      543.82    118.54 o 
 -20   8  10      257.59      301.37     91.18 o 
 -19   8  10       29.76      -89.27     59.51 o 
 -18   8  10     1255.29     1381.11    150.41 o 
 -17   8  10        3.38      111.48     90.11 o 
 -16   8  10      478.05      592.19    108.51 o 
 -15   8  10      294.45      223.14     89.29 o 
 -14   8  10      289.63      254.87     62.51 o 
 -13   8  10      556.98      482.66     75.35 o 
 -12   8  10     1217.49     1496.02    113.06 o 
 -11   8  10       68.65       13.72     43.84 o 
 -10   8  10       56.56      -59.66     39.77 o 
  -9   8  10      311.66      283.00     62.62 o 
  -8   8  10       11.20       46.29     45.57 o 
  -7   8  10      379.87      397.09     93.31 o 
  -6   8  10     1446.57     1616.78    114.48 o 
  -5   8  10       47.59      128.24     54.00 o 
  -4   8  10      479.67      522.45     77.00 o 
  -3   8  10      740.09      657.10     83.33 o 
  -2   8  10      815.17      821.99     91.07 o 
  -1   8  10     1142.57     1052.83    115.59 o 
   0   8  10      562.53      603.66     93.61 o 
   1   8  10       15.70        6.24     38.16 o 
   2   8  10      680.34      808.49     78.67 o 
   3   8  10      686.10      579.32    100.20 o 
   4   8  10        9.08       -1.88     41.86 o 
   5   8  10     1016.85     1071.26     91.93 o 
   6   8  10      236.00      317.67     63.41 o 
   7   8  10      220.52      246.18     60.50 o 
   8   8  10      193.71      295.47     64.07 o 
   9   8  10      307.24      249.27     86.91 o 
  10   8  10        3.96       98.38     54.63 o 
  11   8  10       17.89       48.65     55.48 o 
  12   8  10      315.27      162.67     63.42 o 
  13   8  10       49.00       26.11     56.96 o 
 -22   9  10      136.67       68.23     80.31 o 
 -21   9  10      432.27      274.59    156.83 o 
 -20   9  10       63.05       76.92     86.22 o 
 -19   9  10       50.19       81.63     82.95 o 
 -18   9  10      504.18      594.23    112.73 o 
 -17   9  10      424.66      270.07     91.93 o 
 -16   9  10      249.52      133.07     84.01 o 
 -15   9  10      289.54      191.43     84.76 o 
 -14   9  10      258.49      288.96     66.89 o 
 -13   9  10        6.82      -29.03     43.12 o 
 -12   9  10      170.24      170.75     81.01 o 
 -11   9  10      313.04      318.44     66.11 o 
 -10   9  10      180.59      257.81     62.25 o 
  -9   9  10      380.24      327.88     69.58 o 
  -8   9  10      187.42      116.99     55.28 o 
  -7   9  10      677.54      627.54     83.68 o 
  -6   9  10     1928.52     1702.61    129.64 o 
  -5   9  10        3.22       22.90     46.64 o 
  -4   9  10      851.22      731.39     89.95 o 
  -3   9  10     3332.48     3345.42    164.29 o 
  -2   9  10      323.17      231.37     64.58 o 
  -1   9  10      192.29      343.50     80.33 o 
   0   9  10      250.78      254.30     67.87 o 
   1   9  10      253.11      178.76     62.09 o 
   2   9  10       46.70      -39.86     38.20 o 
   3   9  10      814.25      961.72     89.27 o 
   4   9  10      153.61      151.39     53.80 o 
   5   9  10      478.98      405.76    107.48 o 
   6   9  10      438.48      347.31     66.73 o 
   7   9  10        5.18      -15.47     46.35 o 
   8   9  10      914.81      805.27     94.48 o 
   9   9  10      471.75      307.55     99.74 o 
  10   9  10      126.15       62.76     67.97 o 
  11   9  10      437.20      356.92     88.85 o 
  12   9  10      151.46      159.07     67.13 o 
 -20  10  10       12.09      -39.92     73.26 o 
 -19  10  10       13.46      -20.72     98.56 o 
 -18  10  10      666.29      661.90    271.47 o 
 -17  10  10      178.91      151.40     83.96 o 
 -16  10  10      569.36      685.29    120.55 o 
 -15  10  10      392.16      210.71     88.09 o 
 -14  10  10       20.68      128.34     72.87 o 
 -13  10  10      362.11      345.39     72.30 o 
 -12  10  10      488.68      653.02    115.67 o 
 -11  10  10       30.14       21.78     48.85 o 
 -10  10  10       30.83       11.49     48.17 o 
  -9  10  10     1130.73     1151.79    114.05 o 
  -8  10  10        1.48      -18.28     43.70 o 
  -7  10  10      184.32      216.67    117.76 o 
  -6  10  10      939.20      930.89    102.81 o 
  -5  10  10       76.72       59.95     51.63 o 
  -4  10  10      809.13      828.32    100.07 o 
  -3  10  10      367.61      336.28     75.31 o 
  -2  10  10       23.30      -33.92     45.97 o 
  -1  10  10      128.05      173.26     64.10 o 
   0  10  10      955.22      963.95    108.56 o 
   1  10  10       26.99       99.53     77.28 o 
   2  10  10     1069.39     1099.98    173.48 o 
   3  10  10       10.96      -18.12     54.96 o 
   4  10  10        6.54      -39.86     42.70 o 
   5  10  10      448.37      514.23     76.14 o 
   6  10  10      389.15      289.56     67.36 o 
   7  10  10        1.34      -66.49     44.33 o 
   8  10  10      743.74      794.27     94.24 o 
   9  10  10      310.05      314.41     75.31 o 
  10  10  10       88.89       11.98     59.77 o 
 -18  11  10      251.40      367.21    110.51 o 
 -17  11  10       24.48      -11.90    150.13 o 
 -16  11  10       61.32       -1.72     70.33 o 
 -15  11  10     1033.16     1165.55    156.47 o 
 -14  11  10       34.29      -28.07    119.28 o 
 -13  11  10       63.74       78.39     74.48 o 
 -12  11  10      539.01      649.69    279.16 o 
 -11  11  10       83.28       22.55     52.13 o 
 -10  11  10       28.81       -2.45     53.27 o 
  -9  11  10      120.22      188.28     65.56 o 
  -8  11  10      138.24      183.12     65.50 o 
  -7  11  10      232.46      338.38     78.66 o 
  -6  11  10      354.16      395.23     90.57 o 
  -5  11  10        5.50        1.37     50.87 o 
  -4  11  10       14.63       63.46     57.61 o 
  -3  11  10      129.26       74.32     70.95 o 
  -2  11  10       16.12      -61.60     73.09 o 
  -1  11  10       45.67       59.09     58.60 o 
   0  11  10      176.73      153.28     67.68 o 
   1  11  10       71.13       42.81     60.50 o 
   2  11  10       16.37      115.04     67.84 o 
   3  11  10      354.16      195.68    105.44 o 
   4  11  10       25.81      -58.75     59.01 o 
   5  11  10      377.53      362.77    108.41 o 
   6  11  10      154.30       87.43     84.74 o 
   7  11  10       30.22       32.47     58.65 o 
   8  11  10        0.30       22.91     57.94 o 
 -14  12  10        7.43      -76.45    126.06 o 
 -13  12  10       11.27       95.11     82.35 o 
 -12  12  10       61.82      131.33     79.60 o 
 -11  12  10        1.47       -8.91     70.07 o 
 -10  12  10        4.86       13.52     58.32 o 
  -9  12  10       36.66       45.96     61.47 o 
  -8  12  10      121.51      110.81     65.66 o 
  -7  12  10       92.73       95.36     76.62 o 
  -6  12  10      154.83      215.64     72.67 o 
  -5  12  10        1.52       65.73     66.54 o 
  -4  12  10      225.55      310.15    103.99 o 
  -3  12  10      101.97      129.60     71.58 o 
  -2  12  10       95.62       16.05     65.07 o 
  -1  12  10        0.52       49.44     76.86 o 
   0  12  10      133.50      190.20     75.48 o 
   1  12  10       95.05      116.35     73.99 o 
   2  12  10       14.64      -31.55     63.67 o 
   3  12  10      116.42       68.43     71.95 o 
   4  12  10       55.40       15.42     64.05 o 
  -8  13  10      122.11       58.64     75.51 o 
  -7  13  10      178.94      115.03     73.34 o 
  -6  13  10        2.72       72.45     66.72 o 
  -5  13  10       19.52       16.68     92.44 o 
  -4  13  10        5.19       27.28     64.21 o 
  -3  13  10        0.66      -57.42     60.24 o 
  -2  13  10        2.36       -8.02     71.87 o 
 -28   1  11       21.30        2.95     82.73 o 
 -27   1  11       42.48      -73.29     65.85 o 
 -26   1  11       44.22       69.88     78.71 o 
 -25   1  11       30.41       41.84     72.08 o 
 -24   1  11      117.51       78.32     72.04 o 
 -23   1  11       47.84      115.37    110.52 o 
 -22   1  11      247.68      194.49     73.06 o 
 -21   1  11      501.45      494.62     95.70 o 
 -20   1  11     1611.14     1782.07    143.09 o 
 -19   1  11     1437.50     1271.18    120.69 o 
 -18   1  11      224.91      251.05     73.57 o 
 -17   1  11      274.31      258.62     68.45 o 
 -16   1  11        7.45      -44.54     31.81 o 
 -15   1  11      128.68      200.72     43.65 o 
 -14   1  11      131.88      134.25    108.12 o 
 -13   1  11      607.60      653.24     61.26 o 
 -12   1  11        4.89       35.88     30.32 o 
 -11   1  11       68.63      107.31     28.45 o 
 -10   1  11        0.24       -5.08     21.89 o 
  -9   1  11      667.44      711.20     46.81 o 
  -8   1  11      195.78      132.54     35.33 o 
  -7   1  11      142.97       96.62     26.03 o 
  -6   1  11     1472.48     1534.49     63.29 o 
  -5   1  11      499.01      640.05     45.52 o 
  -4   1  11     1273.34     1412.52     61.29 o 
  -3   1  11     2419.88     2413.38     77.05 o 
  -2   1  11      104.67      125.42     25.05 o 
  -1   1  11      681.10      692.79     44.65 o 
   0   1  11     2492.54     2724.29     80.74 o 
   1   1  11       37.29       37.86     21.40 o 
   2   1  11       79.49       73.11     24.26 o 
   3   1  11      684.73      769.08     46.99 o 
   4   1  11       90.49       81.22     26.80 o 
   5   1  11      434.49      422.24     46.30 o 
   6   1  11      367.75      449.56     48.47 o 
   7   1  11      137.88       78.78     46.07 o 
   8   1  11      128.96      118.48     42.59 o 
   9   1  11      342.57      335.47     81.40 o 
  10   1  11      351.81      419.83     81.08 o 
  11   1  11        1.18       37.77     59.88 o 
  12   1  11       18.88       41.58     54.17 o 
  13   1  11       72.00       58.05     54.98 o 
  14   1  11       62.23      113.10     63.64 o 
  15   1  11      111.49       93.73     61.61 o 
  16   1  11       36.69      111.04    106.71 o 
  17   1  11        6.50      -91.78     63.82 o 
 -28   2  11       12.10      -50.34     79.90 o 
 -27   2  11       49.23       71.44     84.06 o 
 -26   2  11       22.19      -28.62     94.45 o 
 -25   2  11      612.57      549.99    112.16 o 
 -24   2  11        3.14       79.72     70.34 o 
 -23   2  11        0.46       11.35     61.69 o 
 -22   2  11        8.91       -9.94     55.65 o 
 -21   2  11       20.46        3.41     55.90 o 
 -20   2  11     1002.44      859.87    110.67 o 
 -19   2  11     1417.64     1256.88    121.35 o 
 -18   2  11       29.55       18.26     41.90 o 
 -17   2  11      894.53      902.90    138.53 o 
 -16   2  11     1178.93     1146.84     82.68 o 
 -15   2  11     1379.81     1437.14    106.71 o 
 -14   2  11      927.21     1019.25     74.93 o 
 -13   2  11     1042.37      982.14    120.53 o 
 -12   2  11       15.48      -13.29     29.91 o 
 -11   2  11     3304.24     3091.71    133.75 o 
 -10   2  11       76.33       67.94     33.34 o 
  -9   2  11      497.61      514.21     41.78 o 
  -8   2  11        1.16      -18.43     19.77 o 
  -7   2  11       24.58       21.71     22.43 o 
  -6   2  11      821.52      840.81     48.25 o 
  -5   2  11       46.89      108.07     24.58 o 
  -4   2  11      946.48     1060.96     49.50 o 
  -3   2  11       83.20       58.33     24.65 o 
  -2   2  11      143.24      139.40     28.72 o 
  -1   2  11      577.41      666.36     84.76 o 
   0   2  11      743.02      718.07     57.92 o 
   1   2  11      876.68      954.11     66.32 o 
   2   2  11      241.78      258.70     43.26 o 
   3   2  11      122.38       85.66     31.81 o 
   4   2  11      290.19      376.94     44.09 o 
   5   2  11     1418.41     1599.00    135.75 o 
   6   2  11      180.44      216.01     46.71 o 
   7   2  11       61.31       -9.97     34.22 o 
   8   2  11      538.51      495.79     74.03 o 
   9   2  11       78.71       28.83     40.74 o 
  10   2  11       72.34       27.79     49.44 o 
  11   2  11        4.90      -51.62     50.41 o 
  12   2  11      210.60      267.81     69.71 o 
  13   2  11        8.13       33.55     54.11 o 
  14   2  11        0.10      -18.52     54.00 o 
  15   2  11       61.29       19.13     60.84 o 
  16   2  11        0.59      -58.57     53.76 o 
  17   2  11       15.46      -20.09     78.56 o 
 -27   3  11        3.72      -45.74     69.53 o 
 -26   3  11      145.54      142.00     88.97 o 
 -25   3  11       49.03       36.65     71.94 o 
 -24   3  11       41.72      -30.54     64.37 o 
 -23   3  11      167.06      167.57     80.79 o 
 -22   3  11      107.76       31.35     61.85 o 
 -21   3  11      632.22      674.97    107.22 o 
 -20   3  11      310.44      417.88     69.24 o 
 -19   3  11      288.07      296.34     59.00 o 
 -18   3  11     3590.70     3466.23    139.73 o 
 -17   3  11       65.73       33.64     41.09 o 
 -16   3  11     2261.16     2381.46    122.68 o 
 -15   3  11       47.04       79.68     39.47 o 
 -14   3  11     3268.28     3193.24    259.37 o 
 -13   3  11       22.29        4.26     33.43 o 
 -12   3  11     1790.18     1808.64    106.62 o 
 -11   3  11      106.49      146.82     38.18 o 
 -10   3  11     3401.94     2957.37    122.59 o 
  -9   3  11      478.91      556.42     92.05 o 
  -8   3  11     1367.83     1485.01     66.54 o 
  -7   3  11     1328.28     1164.86     81.77 o 
  -6   3  11      116.05      156.06     33.14 o 
  -5   3  11       24.92       -4.77     24.75 o 
  -4   3  11     1776.38     1656.11     74.67 o 
  -3   3  11      175.27      123.56     37.12 o 
  -2   3  11      195.53      157.16     35.10 o 
  -1   3  11       22.10       38.11     29.21 o 
   0   3  11      619.59      543.18     54.52 o 
   1   3  11       79.62       40.78     50.88 o 
   2   3  11      841.82     1070.80     72.94 o 
   3   3  11      391.28      376.71     65.85 o 
   4   3  11        2.79      -44.49     29.66 o 
   5   3  11      626.30      751.79     80.96 o 
   6   3  11        0.82      -41.88     34.68 o 
   7   3  11      860.12      959.23    124.90 o 
   8   3  11        1.58      -31.82     48.95 o 
   9   3  11      119.39      175.77     67.79 o 
  10   3  11      309.93      309.94     60.57 o 
  11   3  11       26.00       15.84     49.56 o 
  12   3  11       13.91      -42.36     46.93 o 
  13   3  11      312.32      296.25     74.66 o 
  14   3  11      154.96      124.38     63.77 o 
  15   3  11       82.41      164.37     68.93 o 
  16   3  11      196.22      210.23     77.47 o 
 -27   4  11        0.07      -76.97    188.37 o 
 -26   4  11       23.74       74.77     84.59 o 
 -25   4  11      439.76      480.86    106.99 o 
 -24   4  11        5.28       55.43     73.69 o 
 -23   4  11      561.99      634.26    111.00 o 
 -22   4  11       19.25      113.19     55.33 o 
 -21   4  11       12.40       23.80     46.37 o 
 -20   4  11        0.05      -26.10     42.06 o 
 -19   4  11      106.11      117.21     53.40 o 
 -18   4  11      324.17      318.04     73.67 o 
 -17   4  11     1082.74     1042.80     87.50 o 
 -16   4  11       12.89       50.39     40.47 o 
 -15   4  11     1499.07     1507.08     93.68 o 
 -14   4  11      292.32      248.18     62.73 o 
 -13   4  11     3690.58     3413.13    122.93 o 
 -12   4  11       18.91       32.95     30.33 o 
 -11   4  11     1781.98     1778.62    140.59 o 
 -10   4  11      640.13      645.22     70.81 o 
  -9   4  11       14.66       -5.61     42.88 o 
  -8   4  11      111.22      103.60     57.85 o 
  -7   4  11     2246.80     1989.64    104.86 o 
  -6   4  11       55.88      103.91     30.80 o 
  -5   4  11     1392.96     1351.67     82.08 o 
  -4   4  11      600.37      643.06     55.21 o 
  -3   4  11      503.79      426.46     50.14 o 
  -2   4  11     1168.99     1209.47     72.12 o 
  -1   4  11     1983.94     2116.72     93.30 o 
   0   4  11      105.68      144.26     47.76 o 
   1   4  11     1458.37     1537.67     85.86 o 
   2   4  11      203.96       84.09     38.95 o 
   3   4  11     1963.88     1890.39     96.93 o 
   4   4  11      218.50      157.48     45.50 o 
   5   4  11     1341.57     1451.81     92.43 o 
   6   4  11      183.68      180.41     62.16 o 
   7   4  11     1686.78     1823.40    105.65 o 
   8   4  11       14.15       45.34     42.10 o 
   9   4  11        9.68       47.89     42.97 o 
  10   4  11       78.85      101.58     54.88 o 
  11   4  11      135.77       62.17     58.31 o 
  12   4  11      133.48      226.80     71.50 o 
  13   4  11      129.06      111.69     95.79 o 
  14   4  11       11.64       27.85     68.95 o 
  15   4  11        1.05       76.13     64.76 o 
  16   4  11       61.55      -30.29     63.55 o 
 -26   5  11      285.61      216.22     90.84 o 
 -25   5  11        1.03       -7.25     96.28 o 
 -24   5  11        8.32       60.83     74.52 o 
 -23   5  11        0.14       28.26     55.54 o 
 -22   5  11       56.67       44.27     52.95 o 
 -21   5  11       30.32       14.37     50.16 o 
 -20   5  11      408.67      394.40     70.03 o 
 -19   5  11      161.22      198.09     48.31 o 
 -18   5  11        0.37       18.03     36.15 o 
 -17   5  11       19.38       -9.64     33.91 o 
 -16   5  11     3725.62     3743.54    149.47 o 
 -15   5  11     2696.78     2617.80    128.97 o 
 -14   5  11      863.45      910.71     85.36 o 
 -13   5  11      146.10       65.14     43.57 o 
 -12   5  11      305.43      306.71     67.19 o 
 -11   5  11      242.14      250.55     53.09 o 
 -10   5  11      366.72      411.57     96.40 o 
  -9   5  11      151.25      108.58     45.64 o 
  -8   5  11      719.16      722.93     75.14 o 
  -7   5  11      431.81      459.79     63.68 o 
  -6   5  11       15.45      -14.89     32.68 o 
  -5   5  11       33.31       43.03     35.84 o 
  -4   5  11      416.19      376.44     48.11 o 
  -3   5  11       24.68       67.86     33.70 o 
  -2   5  11      147.75      112.66     36.71 o 
  -1   5  11     1040.64     1006.37     72.33 o 
   0   5  11      265.27      180.28     68.34 o 
   1   5  11      273.84      353.22     53.01 o 
   2   5  11      188.58      187.74     46.47 o 
   3   5  11     2309.39     2630.52    166.78 o 
   4   5  11       13.66       46.51     48.32 o 
   5   5  11      121.70      158.25     47.99 o 
   6   5  11        3.79      -11.15     37.93 o 
   7   5  11      255.63      132.21     47.78 o 
   8   5  11      183.68       27.05     42.52 o 
   9   5  11      126.90       60.52     57.28 o 
  10   5  11      217.72      278.09     73.66 o 
  11   5  11       14.68       73.21     48.98 o 
  12   5  11       32.16       35.12     49.65 o 
  13   5  11      134.63       56.31     60.94 o 
  14   5  11       29.24       26.51     63.48 o 
  15   5  11        6.02       13.82     65.12 o 
 -25   6  11       93.38      117.18     69.10 o 
 -24   6  11        5.63       14.30     66.32 o 
 -23   6  11       59.87      149.50     81.07 o 
 -22   6  11      101.48       48.09     71.87 o 
 -21   6  11        8.63      -19.96     61.25 o 
 -20   6  11        5.55      -64.81     57.26 o 
 -19   6  11      568.58      414.40    155.16 o 
 -18   6  11       75.52       48.83     45.36 o 
 -17   6  11       24.50       24.92     45.97 o 
 -16   6  11        3.21      -37.24     40.66 o 
 -15   6  11      658.07      704.55    108.43 o 
 -14   6  11      224.21      153.00     51.42 o 
 -13   6  11      362.74      537.63    129.02 o 
 -12   6  11      477.02      436.09    173.74 o 
 -11   6  11       55.36       44.43     60.71 o 
 -10   6  11       53.16       53.95     42.28 o 
  -9   6  11        1.16      -30.46     35.15 o 
  -8   6  11      194.86      126.50     49.38 o 
  -7   6  11      194.09      115.53     46.50 o 
  -6   6  11       48.90       39.75     40.72 o 
  -5   6  11      422.52      483.64     81.32 o 
  -4   6  11       53.42       61.34     41.40 o 
  -3   6  11     1075.23      952.87     93.16 o 
  -2   6  11       17.41        7.24     32.69 o 
  -1   6  11     2893.19     2782.15    111.57 o 
   0   6  11     1101.19     1009.78     90.59 o 
   1   6  11      491.89      462.09     60.60 o 
   2   6  11       71.62       83.78     42.83 o 
   3   6  11      231.55      162.93     47.27 o 
   4   6  11      583.42      521.85     81.69 o 
   5   6  11       14.13       56.34     42.94 o 
   6   6  11      451.70      500.64     68.25 o 
   7   6  11       41.66        0.55     42.29 o 
   8   6  11       26.22        7.29     43.91 o 
   9   6  11        1.20       35.68     46.73 o 
  10   6  11      798.83      650.55     98.40 o 
  11   6  11      176.38      160.13     60.54 o 
  12   6  11       11.08      -13.30     53.20 o 
  13   6  11      143.65      112.85     60.24 o 
  14   6  11        1.57       21.09     58.03 o 
 -24   7  11        6.12      -24.93     93.61 o 
 -23   7  11       39.58       59.91    155.00 o 
 -22   7  11       12.85      -48.83     66.05 o 
 -21   7  11       14.84       44.67     71.89 o 
 -20   7  11      391.17      370.43    115.85 o 
 -19   7  11       42.82       39.91     67.10 o 
 -18   7  11       75.18       51.76     65.64 o 
 -17   7  11        1.15        0.47     44.01 o 
 -16   7  11      153.47      167.78     54.06 o 
 -15   7  11        1.70        7.52     44.48 o 
 -14   7  11       56.85       22.24     51.09 o 
 -13   7  11      191.78      137.19     51.10 o 
 -12   7  11      392.79      347.87     64.51 o 
 -11   7  11       95.76      127.44     49.74 o 
 -10   7  11     1368.79     1482.76    110.53 o 
  -9   7  11       14.76       -2.80     39.61 o 
  -8   7  11      903.88     1053.10    193.39 o 
  -7   7  11        3.08       12.26     56.57 o 
  -6   7  11      163.18      246.38     58.50 o 
  -5   7  11       56.25       -2.46     40.11 o 
  -4   7  11      727.92      799.92     93.86 o 
  -3   7  11      170.13      213.13     58.69 o 
  -2   7  11      226.94      206.15     56.48 o 
  -1   7  11      468.91      434.41     58.85 o 
   0   7  11       28.73       25.84     36.71 o 
   1   7  11        0.80      -42.31     32.85 o 
   2   7  11     1470.10     1667.20    101.78 o 
   3   7  11     1003.73     1114.00     89.04 o 
   4   7  11      300.48      367.71     60.70 o 
   5   7  11      358.96      481.22     69.44 o 
   6   7  11      314.58      183.47     53.19 o 
   7   7  11      254.02      312.77     65.16 o 
   8   7  11      367.60      432.82     73.17 o 
   9   7  11      315.87      269.88     63.67 o 
  10   7  11      165.76      175.92     62.15 o 
  11   7  11        2.09       47.68     56.66 o 
  12   7  11        9.17       18.90     53.99 o 
  13   7  11       27.15      -43.66     52.00 o 
 -23   8  11      164.26      107.80     88.94 o 
 -22   8  11        4.61       58.51     82.65 o 
 -21   8  11        1.16      122.49     82.17 o 
 -20   8  11       47.59      128.57     84.83 o 
 -19   8  11       56.38      -78.42     72.74 o 
 -18   8  11       31.30       72.68     68.81 o 
 -17   8  11     1011.83     1098.73    288.22 o 
 -16   8  11      367.36      273.91     67.53 o 
 -15   8  11        3.11      -66.14     44.25 o 
 -14   8  11      337.40      362.14     69.66 o 
 -13   8  11      402.58      458.15     72.94 o 
 -12   8  11       80.11       55.91     50.70 o 
 -11   8  11      378.24      472.46     75.47 o 
 -10   8  11      455.72      279.92     64.34 o 
  -9   8  11       16.60      -51.28     38.22 o 
  -8   8  11        4.05       43.65     46.44 o 
  -7   8  11     1105.03     1426.21    113.92 o 
  -6   8  11      232.58      245.93     58.95 o 
  -5   8  11      563.30      385.02    112.73 o 
  -4   8  11      420.24      467.31     74.47 o 
  -3   8  11       94.28      103.64     76.61 o 
  -2   8  11      183.82      126.98     54.72 o 
  -1   8  11     1022.43     1080.15    131.11 o 
   0   8  11      243.55      161.50     72.39 o 
   1   8  11      416.35      473.15     66.24 o 
   2   8  11       15.51       -8.18     40.08 o 
   3   8  11       61.54       27.73     43.68 o 
   4   8  11      164.71      122.37     50.43 o 
   5   8  11      494.51      485.69     89.12 o 
   6   8  11      278.94      290.48     77.14 o 
   7   8  11      123.41       66.54     53.00 o 
   8   8  11        1.25       17.06     50.79 o 
   9   8  11        6.75       -6.62     50.37 o 
  10   8  11        0.17      125.59     59.61 o 
  11   8  11      187.32      123.51     64.72 o 
  12   8  11      103.19      180.21     66.90 o 
 -21   9  11      122.37      119.38     91.41 o 
 -20   9  11      595.61      536.62    118.97 o 
 -19   9  11      225.16      233.17     88.31 o 
 -18   9  11       17.83       10.66     90.56 o 
 -17   9  11        7.94      -41.34     67.69 o 
 -16   9  11      504.67      296.28    201.47 o 
 -15   9  11       13.58       -6.52     46.54 o 
 -14   9  11      338.98      524.97     79.84 o 
 -13   9  11      114.77      215.40     63.74 o 
 -12   9  11        6.52       21.05     48.22 o 
 -11   9  11       63.04       49.46     56.71 o 
 -10   9  11       29.44       91.74     56.12 o 
  -9   9  11      211.66      114.73     56.19 o 
  -8   9  11      394.41      334.13     88.56 o 
  -7   9  11      115.88      101.90     67.29 o 
  -6   9  11       11.93      -16.97     44.31 o 
  -5   9  11      694.73      766.91    139.50 o 
  -4   9  11     1080.94     1252.36    142.80 o 
  -3   9  11       81.68       60.05     53.73 o 
  -2   9  11     2276.35     2373.63    396.31 o 
  -1   9  11        1.66      -25.79     45.86 o 
   0   9  11       63.21       13.69     48.34 o 
   1   9  11       89.94      -27.34     56.89 o 
   2   9  11      789.29      962.97    109.24 o 
   3   9  11      230.57      275.71     60.42 o 
   4   9  11      648.46      700.76     84.26 o 
   5   9  11       38.67       49.77     50.45 o 
   6   9  11        8.51      -62.51     41.67 o 
   7   9  11       60.79       81.79     56.59 o 
   8   9  11      575.46      594.87    145.50 o 
   9   9  11        6.05       39.65     58.28 o 
  10   9  11      221.48      292.59     73.86 o 
 -19  10  11      233.49      270.97    101.25 o 
 -18  10  11      474.08      413.26    113.93 o 
 -17  10  11      205.16      161.48     97.14 o 
 -16  10  11      165.58       57.24     77.55 o 
 -15  10  11       10.40       58.13     70.88 o 
 -14  10  11       48.62      -50.48     56.88 o 
 -13  10  11      161.27      119.19     58.60 o 
 -12  10  11       60.07       15.73     54.07 o 
 -11  10  11      172.63      195.76     71.79 o 
 -10  10  11       48.11       10.77     47.82 o 
  -9  10  11        0.05      -37.33     46.39 o 
  -8  10  11       30.70       -5.85     49.87 o 
  -7  10  11      375.15      443.90     80.75 o 
  -6  10  11      433.40      502.25    114.50 o 
  -5  10  11      839.83      889.08    105.13 o 
  -4  10  11      723.13      684.43    149.09 o 
  -3  10  11      137.10      120.61     60.93 o 
  -2  10  11      162.93      174.46     68.78 o 
  -1  10  11      101.66      111.01     61.63 o 
   0  10  11        1.35        8.49     54.69 o 
   1  10  11     1197.14     1598.27    151.90 o 
   2  10  11        4.96      -68.39     48.66 o 
   3  10  11        3.89      -31.08     54.76 o 
   4  10  11        0.04      -67.16     54.42 o 
   5  10  11      696.34      719.28    103.12 o 
   6  10  11      161.87       57.39     57.16 o 
   7  10  11      315.38      255.86     71.63 o 
   8  10  11      169.47      177.96     68.97 o 
 -17  11  11       16.37       24.88     78.10 o 
 -16  11  11      361.91      378.82    104.41 o 
 -15  11  11        8.70       80.98     79.60 o 
 -14  11  11        7.13       36.62     98.56 o 
 -13  11  11       36.02       77.90     73.23 o 
 -12  11  11      123.28       46.63     59.89 o 
 -11  11  11       12.58       18.01     55.26 o 
 -10  11  11       47.70      121.96     61.04 o 
  -9  11  11      291.16      217.75     74.45 o 
  -8  11  11     1032.77      800.09    102.82 o 
  -7  11  11      172.78      237.56     77.50 o 
  -6  11  11       63.50      139.03     68.75 o 
  -5  11  11      114.80       43.79     57.05 o 
  -4  11  11      316.08      310.13     79.42 o 
  -3  11  11      220.91      196.67     89.44 o 
  -2  11  11      516.42      528.27    100.92 o 
  -1  11  11      129.91      119.72     67.60 o 
   0  11  11       87.14       38.43    106.58 o 
   1  11  11        1.25       16.80     73.94 o 
   2  11  11      206.61      378.94    106.26 o 
   3  11  11      189.56      171.43     90.01 o 
   4  11  11      323.14      244.30     80.66 o 
   5  11  11       77.87       39.37     66.53 o 
   6  11  11       26.91       28.16     68.87 o 
 -13  12  11      376.72      343.70    108.43 o 
 -12  12  11       18.29       61.13     80.01 o 
 -11  12  11      532.14      631.50     99.33 o 
 -10  12  11      120.57      159.56     73.23 o 
  -9  12  11      122.36      144.02     70.30 o 
  -8  12  11        0.43      -55.51     55.23 o 
  -7  12  11      916.11     1073.94    222.97 o 
  -6  12  11      415.44      350.10     83.01 o 
  -5  12  11      786.54      911.04    119.81 o 
  -4  12  11      108.44      178.74     73.08 o 
  -3  12  11        0.08       -2.98     62.68 o 
  -2  12  11        0.07       14.42     61.26 o 
  -1  12  11      137.83      181.68     75.95 o 
   0  12  11       86.55       94.20     74.69 o 
   1  12  11      225.48       59.05     71.20 o 
   2  12  11      351.82      249.57     83.73 o 
 -28   0  12        7.83      -32.91    119.74 o 
 -27   0  12     1420.83     1229.67    220.43 o 
 -26   0  12      642.28      590.31    162.54 o 
 -25   0  12       54.20      104.81    110.90 o 
 -24   0  12      157.67      158.74    115.17 o 
 -23   0  12     3969.20     4654.38    324.33 o 
 -22   0  12      112.07      133.91     96.28 o 
 -21   0  12     2886.73     3021.63    258.21 o 
 -20   0  12     1385.69     1155.64    174.58 o 
 -19   0  12     1691.99     1659.11    195.91 o 
 -18   0  12     1910.17     1908.34    192.86 o 
 -17   0  12    15032.14    15475.11    546.44 o 
 -16   0  12        0.33      -18.13     67.79 o 
 -15   0  12    16267.78    17653.54    576.45 o 
 -14   0  12     2383.89     2356.67    186.46 o 
 -13   0  12      989.92      972.74     83.60 o 
 -12   0  12     1896.33     1969.88    109.79 o 
 -11   0  12     4789.55     5054.73    168.90 o 
 -10   0  12      269.88      239.94     50.41 o 
  -9   0  12     4812.77     4698.66    248.31 o 
  -8   0  12     1243.34     1173.20    348.85 o 
  -7   0  12     1391.04     1411.13     92.18 o 
  -6   0  12      530.47      540.61     66.39 o 
  -5   0  12     1001.89      916.37     77.99 o 
  -4   0  12     2976.95     2914.27    124.18 o 
  -3   0  12    13071.28    12978.44    471.18 o 
  -2   0  12     2273.61     2000.94    116.23 o 
  -1   0  12      461.94      484.05     55.84 o 
   0   0  12    10073.17     9595.33    213.15 o 
   1   0  12    12024.63    11431.15    240.09 o 
   2   0  12     1916.01     1849.29     94.81 o 
   3   0  12     6403.69     6491.90    175.92 o 
   4   0  12     2313.52     2423.01    109.72 o 
   5   0  12       50.29      152.53     46.29 o 
   6   0  12       13.83      -50.40     33.60 o 
   7   0  12     2241.22     2290.55    247.70 o 
   8   0  12      101.82      119.28     97.34 o 
   9   0  12     4157.66     4726.59    338.65 o 
  10   0  12      144.79      127.66    103.59 o 
  11   0  12        1.18       91.86     98.56 o 
  12   0  12     1614.95     1218.55    219.82 o 
  13   0  12      920.77     1343.01    234.75 o 
  14   0  12      782.24      832.68    209.92 o 
  15   0  12     1049.11     1095.31    227.90 o 
  16   0  12       22.77      -73.58     95.06 o 
 -28   1  12        6.94      -46.66     77.77 o 
 -27   1  12       60.85       12.44     82.07 o 
 -26   1  12      727.52      905.11    176.10 o 
 -25   1  12       24.19       15.52     76.29 o 
 -24   1  12     3030.40     2944.34    456.10 o 
 -23   1  12      166.09      110.69    106.64 o 
 -22   1  12       24.82      -31.23     84.17 o 
 -21   1  12     2385.46     2471.60    169.17 o 
 -20   1  12     2948.12     3024.05    390.90 o 
 -19   1  12      861.68      627.85     97.70 o 
 -18   1  12     1148.66     1193.05    117.13 o 
 -17   1  12     7333.31     7571.87    251.68 o 
 -16   1  12      169.29      182.48     88.81 o 
 -15   1  12     1547.54     1458.39    124.64 o 
 -14   1  12     7117.35     7487.41    185.70 o 
 -13   1  12       98.92       83.13     61.84 o 
 -12   1  12     7412.65     7025.55    173.17 o 
 -11   1  12     1849.73     1865.12     87.84 o 
 -10   1  12        0.82      -17.10     23.77 o 
  -9   1  12     2741.61     2861.46     86.21 o 
  -8   1  12     6298.69     6248.53    160.38 o 
  -7   1  12      677.49      808.27     52.66 o 
  -6   1  12     5992.06     6045.21    129.48 o 
  -5   1  12     2505.81     2562.99     81.14 o 
  -4   1  12     1192.24     1048.95     58.06 o 
  -3   1  12     4235.70     4202.73     97.52 o 
  -2   1  12     6566.79     6733.93    129.07 o 
  -1   1  12      831.89      929.30     64.29 o 
   0   1  12    13102.23    12453.68    227.51 o 
   1   1  12     3211.00     3213.25     94.85 o 
   2   1  12      330.92      375.57     45.09 o 
   3   1  12      352.25      373.96     44.92 o 
   4   1  12     3428.59     3407.22    102.76 o 
   5   1  12      147.00      154.49     37.69 o 
   6   1  12     2516.28     2679.64    161.85 o 
   7   1  12       86.63       42.12     39.07 o 
   8   1  12       85.42       83.00     51.31 o 
   9   1  12     1086.84     1128.51    104.97 o 
  10   1  12      738.90      910.09    149.69 o 
  11   1  12      309.07      324.21     84.88 o 
  12   1  12      533.76      589.10    120.12 o 
  13   1  12       84.15       28.72     80.42 o 
  14   1  12       32.71      -67.20     71.44 o 
  15   1  12      211.88      216.53     95.20 o 
  16   1  12      305.50      260.16     99.52 o 
 -27   2  12      817.65     1030.77    204.59 o 
 -26   2  12       38.23        7.82     74.57 o 
 -25   2  12        0.31      -77.54     82.26 o 
 -24   2  12      422.00      472.86    148.99 o 
 -23   2  12     1507.04     1746.05    299.65 o 
 -22   2  12      280.47      428.99    124.31 o 
 -21   2  12     1477.72     1827.71    149.61 o 
 -20   2  12     2195.26     2237.42    154.96 o 
 -19   2  12       16.10        5.99     55.52 o 
 -18   2  12     2127.30     2119.20    298.20 o 
 -17   2  12     3689.90     3763.06    190.77 o 
 -16   2  12     1018.52     1163.88     85.22 o 
 -15   2  12     8630.96     8660.68    209.44 o 
 -14   2  12     1576.79     1640.24     92.92 o 
 -13   2  12      151.00      128.71     76.05 o 
 -12   2  12     2551.14     2709.31    106.26 o 
 -11   2  12     1805.06     1933.47     91.51 o 
 -10   2  12      601.16      549.42     58.76 o 
  -9   2  12     3316.28     3378.96    120.10 o 
  -8   2  12      113.53      137.21     30.51 o 
  -7   2  12       52.04       16.64     24.29 o 
  -6   2  12     2428.72     2467.45    114.17 o 
  -5   2  12     2784.34     2765.87     93.64 o 
  -4   2  12      503.57      564.67     52.72 o 
  -3   2  12     6696.75     6500.09    151.96 o 
  -2   2  12     1089.41     1085.28     67.59 o 
  -1   2  12      120.69      191.35     40.24 o 
   0   2  12     5466.95     5716.83    145.97 o 
   1   2  12     6073.24     6008.11    152.00 o 
   2   2  12     2218.64     2170.78     84.19 o 
   3   2  12     1088.02     1285.43     79.11 o 
   4   2  12        6.49       31.29     30.69 o 
   5   2  12      146.65      161.01     45.48 o 
   6   2  12     3865.20     4083.64    136.57 o 
   7   2  12     4117.18     3913.21    139.49 o 
   8   2  12      205.79      212.08     59.55 o 
   9   2  12      414.47      606.09     86.25 o 
  10   2  12     1606.37     1710.05    130.64 o 
  11   2  12        3.54        3.43     60.59 o 
  12   2  12     1217.48     1077.00    156.22 o 
  13   2  12      302.06      290.42     76.43 o 
  14   2  12        8.77        3.29     60.14 o 
  15   2  12      605.45      711.74    108.24 o 
  16   2  12       88.11       41.26     87.13 o 
 -27   3  12      173.14      224.75     94.75 o 
 -26   3  12      315.35      161.96     91.16 o 
 -25   3  12        2.18        4.73     71.41 o 
 -24   3  12      881.89     1008.32    172.75 o 
 -23   3  12        1.70      -18.77     63.98 o 
 -22   3  12        4.95       -9.18     68.40 o 
 -21   3  12     1779.67     1713.95    146.62 o 
 -20   3  12     1804.62     2062.47    149.68 o 
 -19   3  12     1146.08      992.60     90.18 o 
 -18   3  12      229.02      252.60     56.57 o 
 -17   3  12      937.27      914.91     98.63 o 
 -16   3  12      136.17       95.94     60.53 o 
 -15   3  12      702.40      750.24     72.99 o 
 -14   3  12     3458.76     3518.83    128.12 o 
 -13   3  12      336.18      384.19     54.92 o 
 -12   3  12     5423.73     5836.79    232.88 o 
 -11   3  12      490.64      533.14     58.38 o 
 -10   3  12      275.51      233.26     76.02 o 
  -9   3  12      328.30      240.27     60.62 o 
  -8   3  12     5219.52     4918.57    171.23 o 
  -7   3  12      193.54      201.22     46.25 o 
  -6   3  12     6825.86     6669.12    203.94 o 
  -5   3  12      751.80      672.79     56.62 o 
  -4   3  12       60.27       39.21     42.34 o 
  -3   3  12     2702.54     2769.34     99.82 o 
  -2   3  12     6885.86     6628.14    158.18 o 
  -1   3  12      887.44      921.07     69.29 o 
   0   3  12     9711.58    10009.69    275.16 o 
   1   3  12       61.08       42.70     36.61 o 
   2   3  12      157.88      172.91     42.05 o 
   3   3  12     4408.32     4307.96    135.28 o 
   4   3  12      974.99      990.78     90.71 o 
   5   3  12     1118.97     1058.48     82.11 o 
   6   3  12      222.18      282.98     55.67 o 
   7   3  12      756.22      725.76     87.74 o 
   8   3  12      224.54      203.02     54.05 o 
   9   3  12     2423.81     2426.32    130.14 o 
  10   3  12      806.09      965.78    155.39 o 
  11   3  12      187.36      134.29     62.87 o 
  12   3  12      239.18      224.88     69.49 o 
  13   3  12      257.98      310.27     77.79 o 
  14   3  12        4.82        6.29     59.20 o 
  15   3  12      237.67      107.81     72.91 o 
 -27   4  12      316.33      189.69     94.49 o 
 -26   4  12      160.61      319.23    101.91 o 
 -25   4  12       91.13      167.63     85.35 o 
 -24   4  12       97.89       77.44     71.97 o 
 -23   4  12     1254.28     1539.08    147.99 o 
 -22   4  12       58.38      -15.41    101.46 o 
 -21   4  12     1588.13     1563.38    116.11 o 
 -20   4  12      401.94      401.73     69.54 o 
 -19   4  12      167.72      140.38     54.34 o 
 -18   4  12      483.68      396.21     67.95 o 
 -17   4  12      168.32      130.77     53.63 o 
 -16   4  12     1075.30     1007.76     91.01 o 
 -15   4  12      226.91      239.24     77.46 o 
 -14   4  12     1964.89     2084.60    142.78 o 
 -13   4  12      926.55     1019.52    106.68 o 
 -12   4  12      163.25       67.76     77.49 o 
 -11   4  12     1799.45     1981.40    109.71 o 
 -10   4  12       24.15      -38.94     31.42 o 
  -9   4  12     6641.63     6376.37    193.06 o 
  -8   4  12     1027.64     1031.30     85.47 o 
  -7   4  12      270.52      246.78     51.57 o 
  -6   4  12      343.12      337.66     58.57 o 
  -5   4  12     3581.75     3795.25    195.49 o 
  -4   4  12        2.85       14.61     28.82 o 
  -3   4  12     6519.53     6315.61    155.22 o 
  -2   4  12      201.26      128.62     50.92 o 
  -1   4  12        3.49      -41.99     28.44 o 
   0   4  12      302.26      247.25     47.16 o 
   1   4  12      843.29      887.31     96.99 o 
   2   4  12      101.54      122.69     43.24 o 
   3   4  12       94.81       91.06     41.09 o 
   4   4  12       13.99       60.99     42.41 o 
   5   4  12      175.86      195.46     49.52 o 
   6   4  12       60.99       45.76     41.95 o 
   7   4  12      238.03      196.83     53.98 o 
   8   4  12      200.95      157.14     52.39 o 
   9   4  12     1528.75     1691.57    112.78 o 
  10   4  12       45.32       72.03     50.78 o 
  11   4  12      131.54      120.05     63.20 o 
  12   4  12      205.93      225.41     71.88 o 
  13   4  12       70.84       70.24     67.57 o 
  14   4  12       10.96       48.73     80.58 o 
  15   4  12      225.41      229.50     79.68 o 
 -26   5  12      405.99      388.42    108.05 o 
 -25   5  12        0.07      -75.62     67.05 o 
 -24   5  12     1125.59      943.08    130.19 o 
 -23   5  12      253.25      273.93     71.36 o 
 -22   5  12        0.83       -2.29     51.64 o 
 -21   5  12      557.81      563.35    107.50 o 
 -20   5  12     2339.32     2345.76    267.66 o 
 -19   5  12       76.59      103.67     50.95 o 
 -18   5  12     2155.36     2477.84    200.66 o 
 -17   5  12        4.16      -44.05     37.86 o 
 -16   5  12      764.27      852.36     89.41 o 
 -15   5  12      986.04      758.77     84.68 o 
 -14   5  12      720.00      831.87     86.32 o 
 -13   5  12      519.27      469.36     67.86 o 
 -12   5  12     5278.71     5116.07    173.19 o 
 -11   5  12      198.04      205.19     52.07 o 
 -10   5  12      161.53      149.44     54.33 o 
  -9   5  12      491.46      452.80     67.00 o 
  -8   5  12     4397.28     4647.77    162.99 o 
  -7   5  12      109.47       87.55     47.01 o 
  -6   5  12     4008.96     4076.66    150.96 o 
  -5   5  12      345.01      271.67     58.90 o 
  -4   5  12      915.73      908.20     68.40 o 
  -3   5  12      319.48      438.33     60.60 o 
  -2   5  12     1919.30     1983.62    102.82 o 
  -1   5  12       36.77       39.25     36.19 o 
   0   5  12     3955.18     4163.59    133.94 o 
   1   5  12     1328.75     1370.36     89.22 o 
   2   5  12     1829.77     1895.80    102.57 o 
   3   5  12     1090.25     1010.74     92.13 o 
   4   5  12      156.23      176.12     60.97 o 
   5   5  12       53.79       66.91     46.01 o 
   6   5  12     3585.59     3478.27    143.53 o 
   7   5  12      255.56      291.81     60.89 o 
   8   5  12      103.57      151.91     55.58 o 
   9   5  12      128.23      121.44     56.69 o 
  10   5  12      632.22      627.42    115.99 o 
  11   5  12       41.04       21.92     53.53 o 
  12   5  12      529.36      449.82     93.08 o 
  13   5  12        7.30       35.17     62.92 o 
  14   5  12        0.60      -28.78     60.87 o 
 -25   6  12        1.34      -85.61     90.18 o 
 -24   6  12      142.56       31.27     84.28 o 
 -23   6  12     1144.37     1349.75    159.55 o 
 -22   6  12        0.88       88.45     80.18 o 
 -21   6  12     1444.67     1305.91    148.77 o 
 -20   6  12      315.41      281.71     89.51 o 
 -19   6  12       18.53       12.45     42.49 o 
 -18   6  12        3.12      -22.34     48.35 o 
 -17   6  12      611.08      550.58     78.79 o 
 -16   6  12       16.29       39.54     56.11 o 
 -15   6  12     1594.20     1531.34    153.83 o 
 -14   6  12        4.11      -41.57     55.01 o 
 -13   6  12      160.03      184.75     56.75 o 
 -12   6  12     1365.76     1453.25    108.78 o 
 -11   6  12     3096.31     3249.78    146.61 o 
 -10   6  12       27.59       -0.62     39.73 o 
  -9   6  12     3630.71     3620.46    150.59 o 
  -8   6  12     2736.62     2902.30    140.64 o 
  -7   6  12       86.57      114.84     51.10 o 
  -6   6  12      964.94      961.25     91.92 o 
  -5   6  12     4517.25     4392.11    164.25 o 
  -4   6  12      102.32      -19.23     38.46 o 
  -3   6  12     4020.06     4049.63    161.57 o 
  -2   6  12       70.19      112.83     41.62 o 
  -1   6  12      413.01      393.39     56.43 o 
   0   6  12      246.47      191.29     99.76 o 
   1   6  12     1267.60     1199.42    125.95 o 
   2   6  12      114.35       59.95     40.79 o 
   3   6  12     2626.84     2508.92    145.63 o 
   4   6  12     1277.20     1458.63    101.09 o 
   5   6  12      735.57      709.36     78.29 o 
   6   6  12      103.09       17.99     45.57 o 
   7   6  12     1027.55     1109.20    117.83 o 
   8   6  12      135.73       86.96     52.94 o 
   9   6  12     1947.16     1790.22    133.34 o 
  10   6  12       14.01       37.81     57.34 o 
  11   6  12        3.48       -5.42     53.30 o 
  12   6  12       30.19        8.88     53.05 o 
  13   6  12      209.37      181.63     94.85 o 
 -24   7  12      512.66      607.77    123.34 o 
 -23   7  12      264.63      397.60    164.45 o 
 -22   7  12        0.04      -68.99     64.70 o 
 -21   7  12       30.88       18.09     76.78 o 
 -20   7  12      853.20      936.50    132.19 o 
 -19   7  12       29.65        7.92     66.27 o 
 -18   7  12      469.98      269.21     66.55 o 
 -17   7  12       59.99       58.30     51.54 o 
 -16   7  12      109.09       71.15     52.88 o 
 -15   7  12        7.26      -60.40     40.27 o 
 -14   7  12       74.35       79.80     47.51 o 
 -13   7  12      164.61      156.17     56.12 o 
 -12   7  12      839.33      943.37    158.73 o 
 -11   7  12      417.41      525.03     76.93 o 
 -10   7  12      203.40      160.59     54.82 o 
  -9   7  12     1447.70     1264.98    105.49 o 
  -8   7  12     1715.52     2029.15    127.23 o 
  -7   7  12      349.51      254.45     61.56 o 
  -6   7  12     2418.16     2348.72    188.50 o 
  -5   7  12      111.69       39.60     49.30 o 
  -4   7  12      397.65      357.90     71.91 o 
  -3   7  12       70.49       11.55     50.48 o 
  -2   7  12      693.96      766.74     90.19 o 
  -1   7  12      140.95      159.47     56.15 o 
   0   7  12      886.19      790.22     82.65 o 
   1   7  12     1686.53     1742.99    104.49 o 
   2   7  12       18.90       21.60     39.77 o 
   3   7  12      621.46      803.56     81.85 o 
   4   7  12      480.76      562.79     73.88 o 
   5   7  12       86.27       81.73     49.73 o 
   6   7  12     1614.72     1654.22    114.62 o 
   7   7  12      241.82      198.23     61.01 o 
   8   7  12      220.48      186.90     61.20 o 
   9   7  12       13.87       47.54     53.04 o 
  10   7  12      610.86      707.14     90.06 o 
  11   7  12       17.19       64.81     58.20 o 
  12   7  12      253.62      322.35     78.94 o 
 -22   8  12       14.35        2.13     81.58 o 
 -21   8  12      406.03      257.12     97.90 o 
 -20   8  12       96.06       45.95     73.46 o 
 -19   8  12       44.54        5.03     65.02 o 
 -18   8  12       66.27       88.05     76.35 o 
 -17   8  12      212.68      224.33     64.66 o 
 -16   8  12       26.64       25.92     50.36 o 
 -15   8  12      226.26      219.14     96.82 o 
 -14   8  12       19.70       47.10     51.50 o 
 -13   8  12     1394.75     1408.72    124.33 o 
 -12   8  12      153.27      180.35     61.16 o 
 -11   8  12      543.79      570.42     85.46 o 
 -10   8  12       81.29       45.03     49.67 o 
  -9   8  12     2359.05     2330.39    178.19 o 
  -8   8  12      492.48      391.09     69.61 o 
  -7   8  12       50.36      -16.16     44.14 o 
  -6   8  12        8.48       20.73     45.88 o 
  -5   8  12      905.33      844.33    118.83 o 
  -4   8  12       36.18      -12.56     43.43 o 
  -3   8  12     1695.20     1643.72    124.93 o 
  -2   8  12        3.08       86.73     52.05 o 
  -1   8  12      262.59      292.17    110.16 o 
   0   8  12      358.40      424.52     75.30 o 
   1   8  12      386.47      225.96     67.71 o 
   2   8  12       10.51      -39.10     38.92 o 
   3   8  12     1523.47     1709.63    113.04 o 
   4   8  12      228.74      122.96     54.34 o 
   5   8  12      157.12      116.26     56.87 o 
   6   8  12      106.87      119.13     54.65 o 
   7   8  12      500.41      475.96    112.45 o 
   8   8  12        4.60      -64.05     76.67 o 
   9   8  12      520.77      608.84     87.69 o 
  10   8  12      115.56      117.35     65.35 o 
  11   8  12        3.60       87.58     65.02 o 
 -21   9  12      178.14      196.77     93.08 o 
 -20   9  12      167.46      165.91     89.95 o 
 -19   9  12        8.50      -43.24     96.05 o 
 -18   9  12      154.14       21.92     71.04 o 
 -17   9  12      395.76      377.80    101.38 o 
 -16   9  12       81.77       15.84     66.57 o 
 -15   9  12       44.80       56.45     55.21 o 
 -14   9  12      234.17      164.88     60.62 o 
 -13   9  12      108.89       14.81     80.42 o 
 -12   9  12      940.10      929.69    105.40 o 
 -11   9  12       31.48       47.08     54.76 o 
 -10   9  12       66.36       39.55     63.50 o 
  -9   9  12        1.44       43.24     53.82 o 
  -8   9  12      494.10      394.08     77.72 o 
  -7   9  12      194.08      108.31     56.07 o 
  -6   9  12     1453.85     1397.52    171.75 o 
  -5   9  12        6.08      -42.17     49.43 o 
  -4   9  12      652.09      581.24    105.51 o 
  -3   9  12       86.96       13.39     49.07 o 
  -2   9  12      599.20      711.38    132.54 o 
  -1   9  12      102.54       66.86     57.68 o 
   0   9  12      666.13      925.81    125.66 o 
   1   9  12       14.84       -1.68     52.41 o 
   2   9  12        9.29      -22.75     53.87 o 
   3   9  12       89.18      111.74     61.71 o 
   4   9  12      449.62      295.73     65.81 o 
   5   9  12       11.09      -38.03     47.35 o 
   6   9  12      542.62      645.84     86.60 o 
   7   9  12       91.50      -61.58     50.91 o 
   8   9  12       44.42       63.88     59.49 o 
   9   9  12       78.86       44.46     59.83 o 
 -19  10  12        7.21      -23.59    109.61 o 
 -18  10  12       87.10      170.62     91.56 o 
 -17  10  12      174.79      131.56    174.05 o 
 -16  10  12       58.19      -99.64    114.33 o 
 -15  10  12      372.74      232.02    123.47 o 
 -14  10  12      114.63       42.70     74.64 o 
 -13  10  12        3.79       61.69     60.35 o 
 -12  10  12       19.87      -35.61     48.99 o 
 -11  10  12      146.27      135.04     87.70 o 
 -10  10  12       10.83       65.12     56.52 o 
  -9  10  12      381.94      371.52     81.68 o 
  -8  10  12       66.50       91.71     59.53 o 
  -7  10  12      622.63      427.60     81.52 o 
  -6  10  12        0.91       25.96     52.25 o 
  -5  10  12       38.27        0.50     60.23 o 
  -4  10  12        4.82      -58.07     49.00 o 
  -3  10  12      580.10      738.77    102.97 o 
  -2  10  12       83.20      -22.90     56.12 o 
  -1  10  12      541.45      666.14    101.07 o 
   0  10  12       94.07      138.11     65.87 o 
   1  10  12      359.52      577.91     95.83 o 
   2  10  12        7.88      -32.04     58.72 o 
   3  10  12      522.64      638.27    122.83 o 
   4  10  12       27.58       -6.34     56.51 o 
   5  10  12       45.78      -53.78     63.01 o 
   6  10  12      153.04       74.99     71.19 o 
   7  10  12       53.24       29.75     58.32 o 
 -16  11  12       23.55      -58.18     76.25 o 
 -15  11  12      123.42      102.93    122.86 o 
 -14  11  12       90.46      109.76     88.30 o 
 -13  11  12        8.18      -48.16     52.47 o 
 -12  11  12      291.20      346.94     81.83 o 
 -11  11  12       59.41       88.46     64.58 o 
 -10  11  12        6.98       14.46     57.24 o 
  -9  11  12       58.67        0.20     54.74 o 
  -8  11  12        8.40       31.54     60.88 o 
  -7  11  12      617.46      718.89    104.53 o 
  -6  11  12      120.81       52.05    109.39 o 
  -5  11  12      207.40       62.56     63.17 o 
  -4  11  12      395.74      372.80    139.49 o 
  -3  11  12      160.61      125.91    101.35 o 
  -2  11  12       44.80      190.98     75.22 o 
  -1  11  12       61.05       10.59     82.17 o 
   0  11  12      435.36      515.43     97.95 o 
   1  11  12       24.28       56.00     67.55 o 
   2  11  12      113.39      -19.53     89.31 o 
   3  11  12        0.99       -7.04     63.50 o 
   4  11  12       90.44      107.55     73.00 o 
 -11  12  12       78.39       -7.49     85.46 o 
 -10  12  12       68.62       77.10     67.05 o 
  -9  12  12      151.26       88.25     67.97 o 
  -8  12  12       63.74      -36.32     59.19 o 
  -7  12  12      118.08      115.11     70.79 o 
  -6  12  12        3.15       38.52     80.07 o 
  -5  12  12       31.15       37.51     64.56 o 
  -4  12  12       56.17       70.89     70.40 o 
  -3  12  12      160.44      205.34    102.91 o 
  -2  12  12      147.06       59.18     96.50 o 
  -1  12  12       85.36       47.78     67.87 o 
 -27   1  13       35.39       54.42     80.33 o 
 -26   1  13       19.92       10.06     75.45 o 
 -25   1  13      273.38      245.47     92.48 o 
 -24   1  13      280.54       22.23    130.25 o 
 -23   1  13       18.08       52.97    107.70 o 
 -22   1  13        4.39       35.48     70.26 o 
 -21   1  13       62.80       67.11     66.35 o 
 -20   1  13      104.06      168.35     72.85 o 
 -19   1  13      384.70      372.23     84.12 o 
 -18   1  13     1695.65     2008.17    142.30 o 
 -17   1  13       11.19        7.49     51.80 o 
 -16   1  13     1174.70     1337.97    202.69 o 
 -15   1  13      105.14       75.64     93.08 o 
 -14   1  13      533.20      503.24     71.76 o 
 -13   1  13       17.81       66.33     35.90 o 
 -12   1  13      741.93      767.55     66.48 o 
 -11   1  13      984.25     1010.24     72.36 o 
 -10   1  13       15.14       20.71     25.33 o 
  -9   1  13      413.42      341.78     41.65 o 
  -8   1  13      550.54      602.86     49.87 o 
  -7   1  13      564.50      673.23     59.81 o 
  -6   1  13        7.76        7.52     24.80 o 
  -5   1  13       99.96      126.36     31.73 o 
  -4   1  13      303.61      283.78     48.11 o 
  -3   1  13      354.62      417.18     48.38 o 
  -2   1  13     1164.22     1080.09     70.77 o 
  -1   1  13     1494.40     1620.56    140.63 o 
   0   1  13      179.23      185.16     37.89 o 
   1   1  13      496.73      456.89     48.09 o 
   2   1  13      367.65      448.41     49.21 o 
   3   1  13        1.00      -41.55     27.70 o 
   4   1  13       21.42       39.20     33.59 o 
   5   1  13      239.66      212.94     49.80 o 
   6   1  13        0.70       -6.98     38.31 o 
   7   1  13      971.55     1073.38    134.65 o 
   8   1  13      153.59       87.33     74.74 o 
   9   1  13       70.57      -79.50     58.42 o 
  10   1  13       72.85      -61.32     65.18 o 
  11   1  13      568.35      570.42    167.57 o 
  12   1  13      182.95      135.44     86.83 o 
  13   1  13       38.66      151.14     92.61 o 
  14   1  13       19.28       -1.44     82.89 o 
 -27   2  13       25.34      138.95     94.45 o 
 -26   2  13        1.55      -63.35     92.93 o 
 -25   2  13       88.65        0.61     90.26 o 
 -24   2  13      171.98       92.43     76.34 o 
 -23   2  13      106.30       50.79     69.47 o 
 -22   2  13       34.53      125.50     73.46 o 
 -21   2  13      228.19       86.31     67.99 o 
 -20   2  13       46.26       28.35     94.30 o 
 -19   2  13      272.14      400.92     86.43 o 
 -18   2  13      400.43      436.22     82.12 o 
 -17   2  13       20.57      -24.46     52.48 o 
 -16   2  13     1282.97     1532.07     96.80 o 
 -15   2  13      720.05      705.63     92.39 o 
 -14   2  13     1607.75     1554.73    141.87 o 
 -13   2  13       31.47      -33.15     34.01 o 
 -12   2  13      287.89      276.23     83.21 o 
 -11   2  13      490.30      554.42     59.29 o 
 -10   2  13     1595.62     1482.59     82.55 o 
  -9   2  13      417.24      313.03     62.46 o 
  -8   2  13      122.27      133.80     37.11 o 
  -7   2  13       62.69       46.80     34.40 o 
  -6   2  13      234.91      262.79     77.84 o 
  -5   2  13      222.01      186.27     39.32 o 
  -4   2  13       86.38       68.90     37.36 o 
  -3   2  13      359.74      277.32     43.64 o 
  -2   2  13       35.14       42.01     35.24 o 
  -1   2  13     1157.41     1241.04     77.28 o 
   0   2  13      671.40      720.65     65.94 o 
   1   2  13     2796.31     2850.02    111.49 o 
   2   2  13      115.03       82.65     35.33 o 
   3   2  13       19.79      -30.15     29.20 o 
   4   2  13      584.18      596.66     76.91 o 
   5   2  13       34.26       70.21     46.15 o 
   6   2  13      332.17      394.85     71.40 o 
   7   2  13        9.83       53.77     67.61 o 
   8   2  13      174.81      167.44     72.68 o 
   9   2  13       88.37       87.73     54.37 o 
  10   2  13       27.40       83.58     59.56 o 
  11   2  13       25.94       58.05     54.90 o 
  12   2  13       31.51      152.49    177.78 o 
  13   2  13      137.15       54.43     88.17 o 
  14   2  13       56.13       90.58     95.81 o 
 -27   3  13        2.91      -30.25     79.93 o 
 -26   3  13      107.17       38.04     80.09 o 
 -25   3  13      124.48      220.81    134.21 o 
 -24   3  13      131.59       55.28     80.43 o 
 -23   3  13      157.95       97.48     74.23 o 
 -22   3  13        0.39        6.55     62.10 o 
 -21   3  13       95.20       21.98     56.55 o 
 -20   3  13      140.33       95.47     64.22 o 
 -19   3  13      923.91      779.60    166.28 o 
 -18   3  13     1129.67     1061.86    139.48 o 
 -17   3  13       40.55      -11.68     37.02 o 
 -16   3  13     1938.77     1810.85    183.55 o 
 -15   3  13      451.23      444.15     62.49 o 
 -14   3  13      238.01      177.78     59.59 o 
 -13   3  13      311.92      298.88     69.11 o 
 -12   3  13      133.29      129.66     53.65 o 
 -11   3  13      209.24      122.67     77.39 o 
 -10   3  13      345.95      256.21     61.40 o 
  -9   3  13       86.39       60.20     37.77 o 
  -8   3  13      504.14      607.85     71.31 o 
  -7   3  13      515.82      541.33     66.78 o 
  -6   3  13        4.53      -12.47     31.51 o 
  -5   3  13        2.82      -14.71     27.11 o 
  -4   3  13       74.93       30.84     32.75 o 
  -3   3  13     2688.92     2645.88    103.16 o 
  -2   3  13     3926.83     3790.11    122.27 o 
  -1   3  13     1266.19     1227.21     82.06 o 
   0   3  13      896.68      888.09     72.55 o 
   1   3  13     1059.17     1224.43     90.85 o 
   2   3  13       65.72       69.30     40.94 o 
   3   3  13     1574.39     1536.67    106.25 o 
   4   3  13       49.48      116.50     53.71 o 
   5   3  13      226.64      193.93     49.86 o 
   6   3  13      106.08      133.76     49.17 o 
   7   3  13       20.20        3.13     51.30 o 
   8   3  13        0.72       36.45     46.50 o 
   9   3  13       22.13      -40.33     48.02 o 
  10   3  13       16.15      -27.33     55.53 o 
  11   3  13      189.95      267.99     86.25 o 
  12   3  13      246.62      199.74     73.22 o 
  13   3  13      113.10      111.98     73.76 o 
  14   3  13       11.93      113.60     71.52 o 
 -26   4  13      225.12       83.54     87.78 o 
 -25   4  13        2.75      100.77     93.46 o 
 -24   4  13       58.76      114.43     76.80 o 
 -23   4  13        0.60       67.12     73.91 o 
 -22   4  13      178.54       97.12     69.78 o 
 -21   4  13      146.76       89.27     67.38 o 
 -20   4  13      208.52      209.34    103.82 o 
 -19   4  13       22.63      -66.91     48.27 o 
 -18   4  13      264.73      268.68     76.94 o 
 -17   4  13     1873.67     1883.55    145.47 o 
 -16   4  13     1499.11     1467.29    129.04 o 
 -15   4  13      950.62      784.76    103.02 o 
 -14   4  13      298.12      230.53     70.35 o 
 -13   4  13      976.85      823.97     83.41 o 
 -12   4  13      344.53      454.50     67.26 o 
 -11   4  13        9.63       -3.50     38.58 o 
 -10   4  13      547.47      606.37     73.81 o 
  -9   4  13      198.81      211.43     57.27 o 
  -8   4  13      732.27      761.42    121.64 o 
  -7   4  13        0.43       23.60     39.10 o 
  -6   4  13       26.02       12.22     37.05 o 
  -5   4  13      136.27      103.02     46.43 o 
  -4   4  13     2304.39     2229.57    119.99 o 
  -3   4  13      963.77      984.01     74.31 o 
  -2   4  13     1041.42     1088.29     77.50 o 
  -1   4  13      540.71      548.54     75.78 o 
   0   4  13      322.91      251.53     75.05 o 
   1   4  13       61.73       32.72     37.21 o 
   2   4  13       38.93       48.13     39.69 o 
   3   4  13     1518.96     1494.91    174.65 o 
   4   4  13      546.31      587.97     87.60 o 
   5   4  13        3.00      -14.32     47.89 o 
   6   4  13       11.89        0.51     46.07 o 
   7   4  13      200.14      167.40     54.09 o 
   8   4  13      430.80      634.92     78.84 o 
   9   4  13      130.56       53.95     86.37 o 
  10   4  13      136.47      165.37     70.11 o 
  11   4  13        2.44      -22.03     54.30 o 
  12   4  13       34.99       14.60     62.10 o 
  13   4  13       61.48      112.31     69.70 o 
 -25   5  13      349.77      507.74    171.38 o 
 -24   5  13       31.07      -19.35    103.13 o 
 -23   5  13      154.17        0.30     97.19 o 
 -22   5  13       28.84      -89.73     82.57 o 
 -21   5  13       17.42      -34.40     47.31 o 
 -20   5  13        1.39      -76.76     51.17 o 
 -19   5  13      165.15      144.43     55.75 o 
 -18   5  13      291.70      165.40     77.03 o 
 -17   5  13      258.47      179.99     58.47 o 
 -16   5  13        7.75      -28.14     39.55 o 
 -15   5  13       56.65       10.04     42.90 o 
 -14   5  13       76.78       45.16     54.99 o 
 -13   5  13      947.52      863.11     87.49 o 
 -12   5  13      306.86      255.73     84.19 o 
 -11   5  13      768.92      762.79    165.75 o 
 -10   5  13      119.85       68.42     48.19 o 
  -9   5  13       83.31       89.79     52.73 o 
  -8   5  13      522.12      488.28     88.29 o 
  -7   5  13      434.71      460.48    127.33 o 
  -6   5  13      521.20      648.83     79.92 o 
  -5   5  13       48.67       29.98     44.41 o 
  -4   5  13        8.58       27.95     42.75 o 
  -3   5  13       17.70       43.71     36.08 o 
  -2   5  13       17.69       76.75     40.80 o 
  -1   5  13     1070.73      974.74     77.48 o 
   0   5  13      345.66      277.00     70.25 o 
   1   5  13      909.41      952.18     81.08 o 
   2   5  13      280.09      336.70     64.85 o 
   3   5  13        1.42      -52.98     35.32 o 
   4   5  13     1027.02      918.66     85.14 o 
   5   5  13      109.43      162.99     52.11 o 
   6   5  13      322.97      185.61     54.98 o 
   7   5  13      432.68      452.94     71.80 o 
   8   5  13       14.18      -11.15     48.58 o 
   9   5  13       73.33       51.70     50.82 o 
  10   5  13        4.04       28.03     53.24 o 
  11   5  13      153.18      117.23     74.09 o 
  12   5  13       60.36       47.23     63.91 o 
 -24   6  13       12.24      130.25    120.65 o 
 -23   6  13       92.10      156.21     88.25 o 
 -22   6  13      111.57      203.84     89.16 o 
 -21   6  13       95.87       22.64     69.04 o 
 -20   6  13      590.27      537.89     84.12 o 
 -19   6  13       68.07       62.68     68.06 o 
 -18   6  13       19.53       -7.33     45.88 o 
 -17   6  13      135.27       76.42     49.95 o 
 -16   6  13     1198.04     1306.49    111.44 o 
 -15   6  13     1006.80     1046.83     98.82 o 
 -14   6  13      405.16      351.88     68.85 o 
 -13   6  13       78.15      108.28     50.15 o 
 -12   6  13      114.94       95.35     50.63 o 
 -11   6  13       29.60       -1.15     41.82 o 
 -10   6  13       66.08      141.28     52.86 o 
  -9   6  13      379.48      437.02     91.30 o 
  -8   6  13      327.35      362.85     72.46 o 
  -7   6  13      456.09      508.49    149.30 o 
  -6   6  13       70.77      107.64     50.07 o 
  -5   6  13      145.09      179.46     88.29 o 
  -4   6  13     3564.88     3628.69    171.13 o 
  -3   6  13     1991.25     1957.59    125.75 o 
  -2   6  13      282.74      264.58     64.11 o 
  -1   6  13      146.31      158.22     67.94 o 
   0   6  13      242.18      165.24     55.89 o 
   1   6  13       85.06       86.84     42.96 o 
   2   6  13       55.79       57.52     43.82 o 
   3   6  13      210.54      171.88     51.60 o 
   4   6  13      644.67      575.98     88.46 o 
   5   6  13       17.14       16.64     44.67 o 
   6   6  13      317.16      423.45     70.14 o 
   7   6  13       88.05       10.88     47.63 o 
   8   6  13      143.29      137.68     56.81 o 
   9   6  13       68.92      169.31     61.40 o 
  10   6  13      187.34       36.63     80.81 o 
  11   6  13        5.13      -57.11     54.34 o 
  12   6  13       21.25       42.26     69.41 o 
 -23   7  13      274.11      277.94    128.80 o 
 -22   7  13        6.53      -76.95     71.97 o 
 -21   7  13        7.38       47.31     95.74 o 
 -20   7  13        0.25      -63.04     62.33 o 
 -19   7  13      300.04      340.35     92.64 o 
 -18   7  13      132.88       39.00     53.57 o 
 -17   7  13      231.18      213.07     64.82 o 
 -16   7  13       42.81      -27.71     69.15 o 
 -15   7  13      220.65      126.65     66.44 o 
 -14   7  13      570.11      526.23     79.95 o 
 -13   7  13     1377.68     1596.66    122.28 o 
 -12   7  13      169.98      119.70     75.30 o 
 -11   7  13      455.90      457.85    112.58 o 
 -10   7  13      199.69      240.11     61.75 o 
  -9   7  13       13.13      -38.70     38.75 o 
  -8   7  13        1.66      -53.04     41.76 o 
  -7   7  13      173.24      111.59     56.45 o 
  -6   7  13     1035.85     1059.66    104.03 o 
  -5   7  13      975.93     1226.17    134.15 o 
  -4   7  13     1943.61     1992.99    157.50 o 
  -3   7  13       16.19       58.41     47.05 o 
  -2   7  13      106.26       88.61     65.23 o 
  -1   7  13      509.40      527.94     81.99 o 
   0   7  13      167.62       55.01     54.16 o 
   1   7  13      185.78      178.60     49.37 o 
   2   7  13       63.11       -5.14     40.51 o 
   3   7  13       59.75       74.82     49.81 o 
   4   7  13      114.68      128.64     51.23 o 
   5   7  13      639.41      795.43     89.17 o 
   6   7  13       65.19       77.70     55.13 o 
   7   7  13      187.25      226.56     65.29 o 
   8   7  13        0.48      -46.76     49.90 o 
   9   7  13       32.29       12.01     57.18 o 
  10   7  13       64.62       95.75     61.29 o 
 -22   8  13      398.53      332.65    161.40 o 
 -21   8  13       48.38      -28.13     80.58 o 
 -20   8  13      235.64       -1.59     68.36 o 
 -19   8  13      466.90      362.77    100.54 o 
 -18   8  13       10.68      -25.86     69.42 o 
 -17   8  13        1.34       50.50     55.04 o 
 -16   8  13      550.87      742.20     97.13 o 
 -15   8  13       45.63       96.38     54.24 o 
 -14   8  13       12.28      -14.05     49.06 o 
 -13   8  13        8.23        9.89     49.69 o 
 -12   8  13      567.95      660.71     90.87 o 
 -11   8  13      227.84      223.99     67.84 o 
 -10   8  13      302.07      467.43     78.47 o 
  -9   8  13       36.16      106.65     55.99 o 
  -8   8  13      232.65      243.53     67.08 o 
  -7   8  13      294.74      471.95     79.60 o 
  -6   8  13      158.35      184.56     61.08 o 
  -5   8  13        0.28       53.07     51.15 o 
  -4   8  13      254.48      255.97     70.08 o 
  -3   8  13      218.17      177.86     66.27 o 
  -2   8  13      170.23       46.48     53.80 o 
  -1   8  13       84.50       15.17     53.92 o 
   0   8  13       70.44        0.97     51.86 o 
   1   8  13       71.92       23.48     54.55 o 
   2   8  13      621.86      918.66    109.20 o 
   3   8  13      250.12      296.31     63.15 o 
   4   8  13       58.36       55.38     51.43 o 
   5   8  13        4.18       18.72     50.17 o 
   6   8  13       33.37       77.70     55.73 o 
   7   8  13       53.26       32.25     55.50 o 
   8   8  13      129.30       54.96     61.30 o 
   9   8  13       10.84       91.45     62.55 o 
 -20   9  13        0.07      -52.26     68.07 o 
 -19   9  13      553.18      446.26    162.09 o 
 -18   9  13      339.25      445.06    189.43 o 
 -17   9  13      233.57      260.21    160.18 o 
 -16   9  13       71.26      -46.59     60.35 o 
 -15   9  13      329.21      262.28     72.61 o 
 -14   9  13       67.40        8.10     57.41 o 
 -13   9  13      561.28      637.72     92.05 o 
 -12   9  13      231.30      298.52     73.12 o 
 -11   9  13       79.35       79.63     56.71 o 
 -10   9  13      278.83      238.82     68.52 o 
  -9   9  13        8.77       -4.91     48.49 o 
  -8   9  13        5.56       -7.34     51.93 o 
  -7   9  13      320.48      314.82     75.39 o 
  -6   9  13      829.37      897.72    105.43 o 
  -5   9  13      911.81      923.20    159.92 o 
  -4   9  13      391.64      333.23     76.95 o 
  -3   9  13       96.70       12.50     62.01 o 
  -2   9  13        7.32      -24.15     52.83 o 
  -1   9  13      963.43      961.70    144.95 o 
   0   9  13      110.98       95.29     62.46 o 
   1   9  13      369.55      529.38     89.30 o 
   2   9  13      151.16       18.62     75.73 o 
   3   9  13       88.95      134.47     69.61 o 
   4   9  13      102.68       49.36     64.81 o 
   5   9  13      308.38      335.13    115.58 o 
   6   9  13      144.61       95.51     62.21 o 
   7   9  13       55.17       87.02     61.30 o 
 -18  10  13       24.14        6.90     76.35 o 
 -17  10  13       18.66        7.90    113.11 o 
 -16  10  13      407.14      444.64    258.59 o 
 -15  10  13       74.17       18.38     56.33 o 
 -14  10  13       83.53        3.33     58.12 o 
 -13  10  13       95.53       46.86     61.59 o 
 -12  10  13      709.80      760.61    111.28 o 
 -11  10  13        0.19       14.59     59.94 o 
 -10  10  13      408.05      319.88     79.76 o 
  -9  10  13      327.02      387.81    105.09 o 
  -8  10  13      359.34      435.09     84.36 o 
  -7  10  13      388.07      342.74     77.32 o 
  -6  10  13       46.89       68.77     58.93 o 
  -5  10  13       51.03      -16.83     55.61 o 
  -4  10  13      221.12      498.06     91.61 o 
  -3  10  13      362.33      179.54     81.38 o 
  -2  10  13        5.56       18.51     55.42 o 
  -1  10  13        3.30       56.32     61.58 o 
   0  10  13      170.19      165.87     70.75 o 
   1  10  13       23.87      -13.72     61.21 o 
   2  10  13      393.61      461.34     92.62 o 
   3  10  13       92.69       -1.60     69.03 o 
   4  10  13      305.83      151.65     73.30 o 
   5  10  13      143.86      224.81     82.83 o 
 -14  11  13        0.09      -71.69     53.48 o 
 -13  11  13       64.62       53.45     81.50 o 
 -12  11  13       65.25       35.75     86.48 o 
 -11  11  13       52.85       31.62     64.97 o 
 -10  11  13        5.93      -30.68     54.23 o 
  -9  11  13       18.83      -36.98     55.05 o 
  -8  11  13        0.35       28.98     58.91 o 
  -7  11  13      182.78      212.52     98.42 o 
  -6  11  13       85.80       91.69     64.27 o 
  -5  11  13      219.06      222.51    103.78 o 
  -4  11  13       28.65      -16.52     59.98 o 
  -3  11  13      279.47      350.67     88.45 o 
  -2  11  13       22.37      -29.84     58.95 o 
  -1  11  13      530.33      760.69    111.55 o 
   0  11  13       50.95       58.65     69.51 o 
   1  11  13        4.81      -49.93     62.99 o 
 -27   0  14      106.62      134.97    126.14 o 
 -26   0  14      325.48      120.80    123.85 o 
 -25   0  14        3.25      -38.24     95.21 o 
 -24   0  14     1570.71     1658.81    224.70 o 
 -23   0  14      412.88      478.19    146.09 o 
 -22   0  14      132.80      136.04    102.37 o 
 -21   0  14     1352.81     1518.35    203.68 o 
 -20   0  14     4007.46     4037.87    278.47 o 
 -19   0  14      437.53      441.93    121.41 o 
 -18   0  14       69.80      141.98     89.12 o 
 -17   0  14      730.86      819.73    142.59 o 
 -16   0  14     3867.32     4182.90    259.43 o 
 -15   0  14      573.06      392.12    109.53 o 
 -14   0  14     6851.38     6612.99    309.40 o 
 -13   0  14       26.66      -27.57     60.63 o 
 -12   0  14      484.65      516.58    105.11 o 
 -11   0  14     1810.23     2049.75    118.82 o 
 -10   0  14      432.75      400.62     66.24 o 
  -9   0  14       69.54        4.49     40.45 o 
  -8   0  14     4525.85     4281.06    161.85 o 
  -7   0  14      162.95      192.52     50.50 o 
  -6   0  14     1751.68     1930.85    114.20 o 
  -5   0  14       13.63      -45.96     38.07 o 
  -4   0  14     1354.30     1566.58    105.91 o 
  -3   0  14     2986.61     2912.17    139.06 o 
  -2   0  14     6640.24     6727.31    242.25 o 
  -1   0  14     6937.59     6604.41    757.35 o 
   0   0  14    11829.62    11379.57    409.56 o 
   1   0  14      198.32       97.81     63.46 o 
   2   0  14     4186.73     3869.86    190.14 o 
   3   0  14     2083.34     1814.25    142.89 o 
   4   0  14     2579.60     2233.03    154.67 o 
   5   0  14       14.46     -104.88     69.92 o 
   6   0  14     2537.51     2613.21    277.41 o 
   7   0  14      240.80      564.11    155.08 o 
   8   0  14     1279.04     1267.76    224.85 o 
   9   0  14      641.58      393.03    150.51 o 
  10   0  14      895.36      671.51    185.55 o 
  11   0  14      114.90       76.32    125.98 o 
  12   0  14      296.27      166.96    142.13 o 
  13   0  14        1.08      -65.05     93.84 o 
 -27   1  14      486.33      451.74    117.75 o 
 -26   1  14      112.66       75.77     83.62 o 
 -25   1  14      222.45      100.81    176.10 o 
 -24   1  14      120.47       80.19    142.06 o 
 -23   1  14     2354.16     2669.25    188.10 o 
 -22   1  14       67.29      210.16     79.82 o 
 -21   1  14     1151.09     1268.91    134.16 o 
 -20   1  14      387.82      361.36     87.24 o 
 -19   1  14     1714.03     1789.17    163.61 o 
 -18   1  14       80.81      -13.55     56.25 o 
 -17   1  14     8013.50     8166.06    760.93 o 
 -16   1  14       63.91       25.30     48.60 o 
 -15   1  14     1260.30     1586.08    118.65 o 
 -14   1  14      609.96      783.23    153.56 o 
 -13   1  14      537.81      653.28     67.87 o 
 -12   1  14      158.34      168.01     64.06 o 
 -11   1  14     3620.56     3941.02    155.86 o 
 -10   1  14       65.15       33.05     34.99 o 
  -9   1  14      651.59      651.24     53.98 o 
  -8   1  14      646.88      723.20     70.82 o 
  -7   1  14     1051.81     1116.09     79.19 o 
  -6   1  14     1018.40     1111.61     79.35 o 
  -5   1  14     2437.09     2651.81    113.73 o 
  -4   1  14        3.01       15.43     29.81 o 
  -3   1  14     2148.13     2253.98     97.56 o 
  -2   1  14       47.63       49.43     35.35 o 
  -1   1  14       32.84        2.87     46.12 o 
   0   1  14     3532.68     3544.27    108.32 o 
   1   1  14     1512.61     1470.94     77.09 o 
   2   1  14      694.98      747.30     72.38 o 
   3   1  14      231.85      303.45     54.24 o 
   4   1  14      522.51      382.74     93.77 o 
   5   1  14      576.16      674.09     90.11 o 
   6   1  14      293.23      329.07     96.24 o 
   7   1  14     1847.35     2428.63    194.18 o 
   8   1  14       15.88       45.85     69.29 o 
   9   1  14      909.81      917.01    136.68 o 
  10   1  14      148.84      307.52    103.51 o 
  11   1  14      199.16      231.91     96.69 o 
  12   1  14      216.98      203.49    193.32 o 
  13   1  14      813.03      916.50    297.29 o 
 -27   2  14        5.67      -43.28     80.82 o 
 -26   2  14     1421.96     1615.12    196.59 o 
 -25   2  14      314.43      354.52    103.61 o 
 -24   2  14       90.71       57.74     81.50 o 
 -23   2  14        2.67       73.00     72.08 o 
 -22   2  14      413.74      360.13     92.88 o 
 -21   2  14       31.14       10.60     62.11 o 
 -20   2  14     1130.73     1247.74    128.51 o 
 -19   2  14      328.11      311.56     77.77 o 
 -18   2  14      167.16      143.33     65.15 o 
 -17   2  14      533.46      637.03     93.37 o 
 -16   2  14      836.51      919.92    100.51 o 
 -15   2  14       14.33       42.73     42.33 o 
 -14   2  14     2114.89     2451.77    111.51 o 
 -13   2  14      413.11      560.64     82.66 o 
 -12   2  14     1499.39     1535.76    116.74 o 
 -11   2  14       42.71      -12.94     42.97 o 
 -10   2  14      232.18      201.71     57.02 o 
  -9   2  14      487.34      286.24    203.30 o 
  -8   2  14     5491.98     5703.84    555.88 o 
  -7   2  14        4.70       12.91     36.67 o 
  -6   2  14     1765.26     1694.24    107.32 o 
  -5   2  14     1102.08     1184.26    115.04 o 
  -4   2  14      464.43      460.15     54.68 o 
  -3   2  14       87.08       24.52     33.71 o 
  -2   2  14     9997.56    10411.57    215.55 o 
  -1   2  14       42.68       91.65     55.87 o 
   0   2  14     4570.25     4711.73    141.94 o 
   1   2  14       22.54       67.39     34.89 o 
   2   2  14     1282.05     1455.36    113.62 o 
   3   2  14     1447.80     1543.04     95.38 o 
   4   2  14     1097.69     1274.00     89.94 o 
   5   2  14      221.74      241.18     54.28 o 
   6   2  14      225.08      206.10     66.41 o 
   7   2  14      270.50      296.80     60.53 o 
   8   2  14        7.20        5.96    102.83 o 
   9   2  14       36.17      151.37     86.02 o 
  10   2  14     1028.63     1363.03    491.37 o 
  11   2  14       16.00       67.68     80.60 o 
  12   2  14      394.70      358.19    112.58 o 
  13   2  14       43.21      -64.82     73.48 o 
 -26   3  14       64.97       -3.80     77.38 o 
 -25   3  14      270.05      320.33     97.96 o 
 -24   3  14        2.80      -83.81     78.61 o 
 -23   3  14     1416.85     1548.61    193.39 o 
 -22   3  14      168.33      111.97    131.16 o 
 -21   3  14      402.98      494.67     94.01 o 
 -20   3  14       21.59       30.21     59.24 o 
 -19   3  14     1153.62     1106.13    176.41 o 
 -18   3  14       35.51      116.23     91.25 o 
 -17   3  14     1953.75     2221.98    251.43 o 
 -16   3  14      134.10      146.37     69.24 o 
 -15   3  14     2585.79     2657.22    195.75 o 
 -14   3  14        3.39        9.70     48.75 o 
 -13   3  14       30.73      -31.86     41.47 o 
 -12   3  14        6.82       -2.41     41.52 o 
 -11   3  14     5029.59     5096.64    201.83 o 
 -10   3  14       32.09       46.43     48.50 o 
  -9   3  14     2958.66     2863.51    131.95 o 
  -8   3  14      497.17      447.39     66.78 o 
  -7   3  14     1104.51     1169.69     94.31 o 
  -6   3  14       24.37       22.55     45.03 o 
  -5   3  14     5690.74     5989.65    154.99 o 
  -4   3  14       15.62       42.53     47.45 o 
  -3   3  14     2833.53     2800.29    112.49 o 
  -2   3  14      197.03      102.89     39.50 o 
  -1   3  14      719.61      753.67     85.23 o 
   0   3  14       31.70       50.97     36.70 o 
   1   3  14     6899.81     7251.81    264.01 o 
   2   3  14       18.98       20.41     38.27 o 
   3   3  14     1349.29     1550.64    214.36 o 
   4   3  14        2.02      -27.70     45.46 o 
   5   3  14      837.54      890.10     84.41 o 
   6   3  14       29.74       -5.46     41.87 o 
   7   3  14     1559.85     1905.28    140.37 o 
   8   3  14       41.54       21.70     63.83 o 
   9   3  14      333.23      451.68     89.37 o 
  10   3  14      187.85      326.59    171.73 o 
  11   3  14        2.92       -3.06     60.42 o 
  12   3  14       11.48      -24.19     75.19 o 
 -26   4  14     1138.53     1578.83    255.32 o 
 -25   4  14        0.17     -118.67     90.03 o 
 -24   4  14      381.91      158.28    112.58 o 
 -23   4  14       62.76      126.59    123.55 o 
 -22   4  14      236.09      213.73    121.57 o 
 -21   4  14      142.76       68.25     98.11 o 
 -20   4  14     4218.39     4383.53    310.31 o 
 -19   4  14      101.78       84.11     69.47 o 
 -18   4  14     1017.12     1159.68    126.66 o 
 -17   4  14      791.50     1004.47    118.80 o 
 -16   4  14      892.03      979.22    113.17 o 
 -15   4  14      431.06      361.42    159.04 o 
 -14   4  14     4448.98     4477.36    167.34 o 
 -13   4  14       59.89       14.04     55.79 o 
 -12   4  14     2387.10     2349.70    127.65 o 
 -11   4  14      540.08      512.48     72.00 o 
 -10   4  14     1074.84     1005.66    110.50 o 
  -9   4  14      231.63      186.79     58.07 o 
  -8   4  14     5071.74     5356.76    245.90 o 
  -7   4  14       27.43       43.42     40.32 o 
  -6   4  14     1843.28     1843.86    206.24 o 
  -5   4  14      416.98      279.87     62.55 o 
  -4   4  14      546.88      501.94     72.23 o 
  -3   4  14      653.00      641.12    126.41 o 
  -2   4  14     1705.30     1972.83    102.02 o 
  -1   4  14      666.75      609.37     67.54 o 
   0   4  14      733.31      671.13     71.10 o 
   1   4  14      625.01      574.77     66.80 o 
   2   4  14      714.70      795.52     82.98 o 
   3   4  14      341.19      367.52     61.98 o 
   4   4  14     4530.15     5105.82    165.52 o 
   5   4  14        5.82       47.67     44.99 o 
   6   4  14      675.94      782.88     99.36 o 
   7   4  14       48.05        9.20     46.98 o 
   8   4  14      109.88       48.74     63.48 o 
   9   4  14      263.31      164.14     62.82 o 
  10   4  14      346.54      448.78     90.14 o 
  11   4  14        0.77      -25.31     62.61 o 
  12   4  14      312.38      172.42    105.31 o 
 -25   5  14      497.18      333.32    146.70 o 
 -24   5  14       38.63       46.46    102.07 o 
 -23   5  14     1114.74     1209.26    217.54 o 
 -22   5  14       32.57      -50.12     96.43 o 
 -21   5  14      732.50      878.66    124.15 o 
 -20   5  14        2.47      -44.45     45.81 o 
 -19   5  14       87.94      159.11     60.75 o 
 -18   5  14      237.31      232.44     64.20 o 
 -17   5  14     3408.25     3433.24    166.54 o 
 -16   5  14       35.60        9.82     64.11 o 
 -15   5  14      883.86     1051.47     98.70 o 
 -14   5  14     1835.78     2089.90    128.26 o 
 -13   5  14      562.74      530.41    102.43 o 
 -12   5  14      569.52      483.74     74.65 o 
 -11   5  14     3130.84     3316.42    152.66 o 
 -10   5  14       44.81       69.78     46.72 o 
  -9   5  14      845.37      811.37     88.49 o 
  -8   5  14      432.14      529.19     84.91 o 
  -7   5  14      132.79      126.80     81.95 o 
  -6   5  14       10.78       37.04     44.55 o 
  -5   5  14      497.37      582.92     77.93 o 
  -4   5  14      279.91      218.71     59.57 o 
  -3   5  14     2787.49     2975.52    173.30 o 
  -2   5  14      112.56       94.62     47.14 o 
  -1   5  14        6.61       15.53     49.87 o 
   0   5  14       10.66      -12.40     36.62 o 
   1   5  14     3719.63     4097.64    147.10 o 
   2   5  14      332.01      334.65     61.07 o 
   3   5  14     1834.34     1904.27    113.03 o 
   4   5  14      103.65       81.20     50.12 o 
   5   5  14       29.29       30.56     45.92 o 
   6   5  14        1.90       32.84     49.06 o 
   7   5  14     1248.83     1401.23    112.78 o 
   8   5  14        6.14       49.86     51.79 o 
   9   5  14      705.49      786.29    130.85 o 
  10   5  14       48.09      -28.87     60.54 o 
  11   5  14      124.07       53.04     67.99 o 
 -24   6  14      185.55      307.42    150.97 o 
 -23   6  14       73.94       92.93    122.02 o 
 -22   6  14       92.00       41.45    105.80 o 
 -21   6  14        0.05       -6.10     80.82 o 
 -20   6  14     1635.01     2022.65    168.90 o 
 -19   6  14        2.56        7.53     61.31 o 
 -18   6  14      900.71     1049.38    195.99 o 
 -17   6  14      190.01      144.74     55.18 o 
 -16   6  14     1045.12     1037.62    105.05 o 
 -15   6  14      100.07      126.87     58.92 o 
 -14   6  14     2691.99     2848.27    149.84 o 
 -13   6  14      118.34       57.53     50.55 o 
 -12   6  14      634.79      820.10     92.39 o 
 -11   6  14        8.27       -4.86     45.96 o 
 -10   6  14     1189.38     1196.56    105.99 o 
  -9   6  14        7.36       -6.29     42.88 o 
  -8   6  14     1707.39     1850.23    126.42 o 
  -7   6  14      579.04      563.39    125.66 o 
  -6   6  14      202.77      267.95     63.82 o 
  -5   6  14        1.75       10.44     47.60 o 
  -4   6  14       49.59       31.82     46.98 o 
  -3   6  14      483.13      376.52     74.03 o 
  -2   6  14      622.36      574.90    107.94 o 
  -1   6  14      282.49      163.43     59.31 o 
   0   6  14      750.25      898.67     91.13 o 
   1   6  14       86.08       49.05     43.10 o 
   2   6  14       83.52       30.30     42.86 o 
   3   6  14      164.75      142.09     52.31 o 
   4   6  14     1862.77     2079.89    123.49 o 
   5   6  14       17.08       -2.87     44.36 o 
   6   6  14     1149.56     1078.10    125.36 o 
   7   6  14       48.04       55.30     74.80 o 
   8   6  14        0.70       -7.48     54.42 o 
   9   6  14       47.51       97.21     61.29 o 
  10   6  14      656.25      834.33     99.83 o 
 -23   7  14      640.79      647.13    231.17 o 
 -22   7  14      145.49      253.23     95.54 o 
 -21   7  14      535.51      370.18    105.20 o 
 -20   7  14      115.69       81.64     92.77 o 
 -19   7  14      632.52      496.09     84.54 o 
 -18   7  14       53.79       15.61     63.61 o 
 -17   7  14      501.63      610.28     86.74 o 
 -16   7  14      712.81      514.31    106.14 o 
 -15   7  14        8.03       -4.48     48.16 o 
 -14   7  14      566.79      575.26     84.99 o 
 -13   7  14     1437.49     1212.79    113.55 o 
 -12   7  14      158.85      200.33     63.73 o 
 -11   7  14     2816.47     3029.25    220.46 o 
 -10   7  14      183.95      205.16     63.49 o 
  -9   7  14      726.57      753.28     91.61 o 
  -8   7  14      149.18       73.00     52.54 o 
  -7   7  14      157.40      138.17     59.51 o 
  -6   7  14        0.15       62.11     50.61 o 
  -5   7  14     1270.08     1526.84    130.01 o 
  -4   7  14       87.99       73.48     54.16 o 
  -3   7  14        6.11        9.93     48.74 o 
  -2   7  14      355.39      425.29    141.09 o 
  -1   7  14      220.45      114.87     58.39 o 
   0   7  14      170.66      356.00     77.00 o 
   1   7  14      946.37     1077.42    113.62 o 
   2   7  14      200.07      194.87     55.71 o 
   3   7  14      502.16      473.47    104.31 o 
   4   7  14      369.24      301.57     65.87 o 
   5   7  14      253.42      173.37     62.25 o 
   6   7  14       10.87      -49.55     48.85 o 
   7   7  14      753.78      841.64     96.30 o 
   8   7  14        0.13      -57.52     53.07 o 
   9   7  14      120.82       86.74     66.29 o 
 -21   8  14       30.28       -5.72     77.51 o 
 -20   8  14      746.43      799.62    148.00 o 
 -19   8  14      105.47      124.51     85.31 o 
 -18   8  14      131.71      248.31     73.67 o 
 -17   8  14       81.84      178.17     67.98 o 
 -16   8  14      328.00      212.58     69.43 o 
 -15   8  14        1.83      -56.78     45.13 o 
 -14   8  14      165.85      185.80     64.13 o 
 -13   8  14      308.31      359.96     90.42 o 
 -12   8  14      115.24      175.75     74.88 o 
 -11   8  14      221.29      144.95     60.82 o 
 -10   8  14      649.80      517.92     84.87 o 
  -9   8  14      144.73       53.17     76.34 o 
  -8   8  14     2213.08     2291.90    150.13 o 
  -7   8  14      761.46      745.95    133.19 o 
  -6   8  14      218.76      196.15     68.74 o 
  -5   8  14      409.99      629.08     92.66 o 
  -4   8  14      525.24      397.48     77.12 o 
  -3   8  14       46.43        2.92     52.42 o 
  -2   8  14      968.09     1104.11    116.41 o 
  -1   8  14       13.26       21.22     50.85 o 
   0   8  14      195.30      117.98     65.49 o 
   1   8  14      249.95      161.18     77.85 o 
   2   8  14      145.95      155.26     97.73 o 
   3   8  14       51.09       69.84     64.17 o 
   4   8  14     1043.72     1178.71    127.77 o 
   5   8  14      114.58      139.97     62.07 o 
   6   8  14      125.75      160.82     64.08 o 
   7   8  14      121.73       75.86     59.91 o 
 -19   9  14      117.01       71.34     82.29 o 
 -18   9  14        0.32      -32.13     71.73 o 
 -17   9  14      380.15      469.42    145.01 o 
 -16   9  14      557.29      520.02     90.29 o 
 -15   9  14        6.74        0.83     63.50 o 
 -14   9  14      198.63      208.78     86.41 o 
 -13   9  14      298.71      163.59     70.33 o 
 -12   9  14       92.04      119.71     63.18 o 
 -11   9  14     1678.27     1714.35    139.34 o 
 -10   9  14       74.73      124.77     63.10 o 
  -9   9  14      275.62      212.76     68.43 o 
  -8   9  14      580.86      664.56     94.68 o 
  -7   9  14      259.31      125.87     61.52 o 
  -6   9  14        2.03       -8.52     54.00 o 
  -5   9  14      348.84      447.43     86.80 o 
  -4   9  14      941.39     1105.56    168.79 o 
  -3   9  14      754.56     1000.62    114.87 o 
  -2   9  14      152.44      -14.80     58.70 o 
  -1   9  14      212.14      220.13     73.76 o 
   0   9  14      218.20       73.20     61.02 o 
   1   9  14     1147.96     1249.16    164.77 o 
   2   9  14        0.70      -61.75     56.32 o 
   3   9  14       88.41      120.25     73.75 o 
   4   9  14      231.28      178.58     77.84 o 
   5   9  14      219.84      222.28    101.19 o 
 -16  10  14      137.99      106.05     99.78 o 
 -15  10  14      159.81       99.08     62.63 o 
 -14  10  14      118.18      216.98     76.36 o 
 -13  10  14     1142.98     1142.27    122.36 o 
 -12  10  14       23.53       14.54     59.18 o 
 -11  10  14      157.46       86.96     62.86 o 
 -10  10  14      255.37      170.11     69.92 o 
  -9  10  14        4.12      -29.37     57.98 o 
  -8  10  14      270.66      428.99     86.52 o 
  -7  10  14      299.32      344.93     86.16 o 
  -6  10  14      231.23      365.61     85.97 o 
  -5  10  14      205.23      211.11     74.53 o 
  -4  10  14       11.07       59.21     73.78 o 
  -3  10  14        0.09      -13.95     56.05 o 
  -2  10  14      695.68      517.78     96.24 o 
  -1  10  14      137.30      -25.88     59.31 o 
   0  10  14      381.76      130.91    114.45 o 
   1  10  14       81.52      148.15     74.15 o 
   2  10  14      260.05      180.52     75.63 o 
 -11  11  14        6.78       58.55     61.39 o 
 -10  11  14      484.81      480.55     95.16 o 
  -9  11  14       12.42       43.36     65.47 o 
  -8  11  14        6.50        1.87     60.35 o 
  -7  11  14       32.10       53.56     63.82 o 
  -6  11  14       11.14       22.62     63.30 o 
  -5  11  14      643.53      650.91    179.78 o 
  -4  11  14      159.36      377.33     92.91 o 
  -3  11  14      159.66       72.52     70.93 o 
  -2  11  14       77.50      141.65     73.57 o 
 -26   1  15        9.33       85.81     80.60 o 
 -25   1  15      295.44      176.95     89.54 o 
 -24   1  15      233.87      213.77     89.68 o 
 -23   1  15       37.26       56.20     74.40 o 
 -22   1  15        0.11       40.91     66.25 o 
 -21   1  15      214.36      144.41     72.16 o 
 -20   1  15      363.78      240.35     82.68 o 
 -19   1  15      424.27      523.58     92.54 o 
 -18   1  15      689.66      705.02    100.89 o 
 -17   1  15      480.68      377.71     77.41 o 
 -16   1  15       51.66       14.50     51.00 o 
 -15   1  15      222.57      271.04     71.14 o 
 -14   1  15       12.96       25.61     46.46 o 
 -13   1  15      533.09      533.70     77.27 o 
 -12   1  15      369.40      345.13     70.06 o 
 -11   1  15        3.34      -19.93     43.21 o 
 -10   1  15      693.32      572.93     79.15 o 
  -9   1  15      263.02      185.71     57.07 o 
  -8   1  15      964.70      868.15     74.01 o 
  -7   1  15       37.67      -10.89     37.79 o 
  -6   1  15       31.20       13.03     36.64 o 
  -5   1  15      189.64      180.20     77.91 o 
  -4   1  15      982.99     1032.10     74.96 o 
  -3   1  15     1115.62     1088.68     95.58 o 
  -2   1  15       20.57       -4.53     39.92 o 
  -1   1  15       11.72       55.92     40.13 o 
   0   1  15      255.87      301.49     54.88 o 
   1   1  15      243.55      162.38     47.46 o 
   2   1  15      113.45      124.37     45.30 o 
   3   1  15       89.14      -30.60     47.76 o 
   4   1  15      123.14      187.98     90.02 o 
   5   1  15      226.13      183.40     65.09 o 
   6   1  15       47.34       55.43     72.92 o 
   7   1  15       41.21       26.76     76.64 o 
   8   1  15        0.75       21.15     71.71 o 
   9   1  15       12.17      -41.58     74.49 o 
  10   1  15       48.10       31.49    129.87 o 
  11   1  15        1.26       85.63     93.38 o 
 -26   2  15       74.56       52.32     82.73 o 
 -25   2  15        4.40      -60.90     75.65 o 
 -24   2  15        2.79       14.33     77.37 o 
 -23   2  15        0.06      -60.25    103.51 o 
 -22   2  15       30.09      -91.97     61.32 o 
 -21   2  15       54.22      124.82     72.45 o 
 -20   2  15       36.89       89.97     66.02 o 
 -19   2  15        2.33       74.34     99.02 o 
 -18   2  15      228.19      166.05     97.04 o 
 -17   2  15      264.29      101.15     89.88 o 
 -16   2  15      563.56      476.82    118.67 o 
 -15   2  15       29.08       40.83     74.95 o 
 -14   2  15       13.30       68.35     49.26 o 
 -13   2  15       73.79      106.90     52.33 o 
 -12   2  15      140.22      162.99     57.14 o 
 -11   2  15       11.55       61.73     49.36 o 
 -10   2  15      157.24      176.79     58.91 o 
  -9   2  15      378.98      441.52    125.30 o 
  -8   2  15      166.35      165.74     61.51 o 
  -7   2  15      450.27      415.46     93.90 o 
  -6   2  15      576.65      598.50     62.02 o 
  -5   2  15      103.49       92.41     39.18 o 
  -4   2  15       18.22      -10.49     31.64 o 
  -3   2  15      121.84       54.13     47.98 o 
  -2   2  15       87.33      123.42     44.06 o 
  -1   2  15       78.07       50.81     37.30 o 
   0   2  15      635.85      651.44     72.58 o 
   1   2  15      166.80      135.90     39.61 o 
   2   2  15      639.34      565.01     67.28 o 
   3   2  15       47.14       67.13     55.41 o 
   4   2  15       34.51       27.12     54.16 o 
   5   2  15      853.60      743.73    103.84 o 
   6   2  15      262.64      235.01     73.92 o 
   7   2  15       31.45       22.20     61.89 o 
   8   2  15        2.79       -8.64     72.37 o 
   9   2  15      196.65      257.56    146.17 o 
  10   2  15      171.45      190.33     96.81 o 
  11   2  15        8.86      -50.70     78.90 o 
 -26   3  15      119.13      -21.78    120.19 o 
 -25   3  15       37.70       21.02    112.58 o 
 -24   3  15      305.84      528.46    160.56 o 
 -23   3  15       10.99      128.27    122.48 o 
 -22   3  15       61.66       82.26    106.48 o 
 -21   3  15       50.06       68.25     98.87 o 
 -20   3  15      167.89       74.49    101.30 o 
 -19   3  15       66.63       60.33     83.33 o 
 -18   3  15       62.94      -85.46     67.33 o 
 -17   3  15      268.47      201.24     97.50 o 
 -16   3  15        3.37      -61.17     50.50 o 
 -15   3  15       95.13      173.44     62.85 o 
 -14   3  15      745.60      697.75     99.42 o 
 -13   3  15      260.11      230.14     87.06 o 
 -12   3  15        1.54       42.42     83.63 o 
 -11   3  15        6.71       44.98     48.29 o 
 -10   3  15      442.02      415.74     66.97 o 
  -9   3  15      257.19      197.64     53.79 o 
  -8   3  15      255.05      160.69     85.89 o 
  -7   3  15       40.04       55.91     43.16 o 
  -6   3  15        3.44       -3.52     39.87 o 
  -5   3  15      142.82       43.89     80.96 o 
  -4   3  15      130.83      150.02     59.13 o 
  -3   3  15        0.65       -9.45     34.13 o 
  -2   3  15      202.46      269.95     52.01 o 
  -1   3  15      415.05      456.61     77.68 o 
   0   3  15      477.17      527.93    104.80 o 
   1   3  15     1740.00     1573.12     99.02 o 
   2   3  15        0.89      -52.01     34.67 o 
   3   3  15      177.78      110.43     47.36 o 
   4   3  15       20.53       -5.42     45.09 o 
   5   3  15       39.64       13.09     57.81 o 
   6   3  15       62.85      122.77     53.15 o 
   7   3  15      150.00       91.09     54.14 o 
   8   3  15       60.57      133.93     80.28 o 
   9   3  15      190.99      169.63    102.83 o 
  10   3  15       19.37       56.41     85.97 o 
  11   3  15       52.85       19.86     91.02 o 
 -25   4  15       56.95       94.14    129.49 o 
 -24   4  15        5.33       63.98    123.09 o 
 -23   4  15       20.41       89.57    113.34 o 
 -22   4  15        1.36       21.48     98.41 o 
 -21   4  15        7.51      -85.46     78.76 o 
 -20   4  15      183.46      160.87    117.15 o 
 -19   4  15        1.76     -109.68     73.12 o 
 -18   4  15      206.54      180.73     68.72 o 
 -17   4  15      241.27       99.18     68.25 o 
 -16   4  15      399.83      388.29     90.11 o 
 -15   4  15        1.15      -21.61     39.46 o 
 -14   4  15       14.56      -31.42     46.51 o 
 -13   4  15      195.85      188.61     56.90 o 
 -12   4  15       14.44        0.11     40.68 o 
 -11   4  15       42.83      107.59     48.08 o 
 -10   4  15      123.35       83.45     46.91 o 
  -9   4  15        3.32       59.49     45.22 o 
  -8   4  15      177.32      156.05     53.63 o 
  -7   4  15      142.14      104.70     56.31 o 
  -6   4  15        1.72       43.59     42.31 o 
  -5   4  15      221.47      189.19     56.97 o 
  -4   4  15       95.85       52.59     47.23 o 
  -3   4  15       15.74       59.18     45.81 o 
  -2   4  15      250.76      166.59     51.34 o 
  -1   4  15      581.70      653.44     72.04 o 
   0   4  15       37.40      -26.85     37.97 o 
   1   4  15      805.90      706.88     76.82 o 
   2   4  15      115.23      103.15     45.97 o 
   3   4  15       35.67       -6.72     43.46 o 
   4   4  15       28.71       29.90     46.84 o 
   5   4  15       88.71      152.72     55.35 o 
   6   4  15       47.89        7.86     50.20 o 
   7   4  15       14.92      -12.74     78.06 o 
   8   4  15       67.07       39.59     56.43 o 
   9   4  15        1.34      -15.72     63.08 o 
  10   4  15        3.92       85.26     72.65 o 
 -24   5  15      191.74      132.53    126.75 o 
 -23   5  15      124.76       37.63    107.40 o 
 -22   5  15      148.02       41.08     69.76 o 
 -21   5  15       88.10       -6.71     67.48 o 
 -20   5  15        4.44      -70.27     56.93 o 
 -19   5  15        0.37       31.82     52.19 o 
 -18   5  15       58.10       22.10     50.21 o 
 -17   5  15      162.61      245.78     63.29 o 
 -16   5  15      314.07      268.12     67.03 o 
 -15   5  15       85.68      120.10     53.76 o 
 -14   5  15      134.19      133.07     61.02 o 
 -13   5  15      151.68      167.40     55.36 o 
 -12   5  15      310.55      380.78     68.75 o 
 -11   5  15      267.75      278.89     64.11 o 
 -10   5  15      771.95      683.09     86.43 o 
  -9   5  15       20.36       33.15     48.78 o 
  -8   5  15        1.30       -1.47     44.58 o 
  -7   5  15       68.05       98.62     53.70 o 
  -6   5  15        1.83       30.72     47.36 o 
  -5   5  15       47.97       42.60     50.92 o 
  -4   5  15      103.54       73.12     50.56 o 
  -3   5  15      130.31      110.15     50.94 o 
  -2   5  15      252.32      324.82     68.32 o 
  -1   5  15       67.03       -8.03     39.10 o 
   0   5  15      152.93      101.70     46.54 o 
   1   5  15       11.67        9.20     45.43 o 
   2   5  15       16.45       34.29     44.24 o 
   3   5  15      105.08      170.29     86.51 o 
   4   5  15        0.63      -42.12     44.61 o 
   5   5  15       18.42      157.94     56.65 o 
   6   5  15      145.84      123.42     57.63 o 
   7   5  15      221.67      128.74     61.48 o 
   8   5  15       69.85       -6.87     54.14 o 
   9   5  15        9.64      -31.45     55.77 o 
 -23   6  15        8.16       87.90    114.25 o 
 -22   6  15        1.17      153.40    117.60 o 
 -21   6  15        3.40       28.56     55.54 o 
 -20   6  15      227.40       95.76     59.01 o 
 -19   6  15       32.78        8.99     53.51 o 
 -18   6  15      152.90      223.69     66.30 o 
 -17   6  15       29.38       54.61     50.72 o 
 -16   6  15      111.37       12.27     51.31 o 
 -15   6  15       29.32        2.57     56.88 o 
 -14   6  15       26.95       19.35     48.66 o 
 -13   6  15      140.83      140.15     57.80 o 
 -12   6  15      127.37      107.46     56.27 o 
 -11   6  15      285.87      368.96     73.30 o 
 -10   6  15       56.70       26.63     49.24 o 
  -9   6  15       37.11       70.30     52.69 o 
  -8   6  15      386.77      403.75     77.57 o 
  -7   6  15      144.04      147.71     60.31 o 
  -6   6  15      191.82      183.83     69.09 o 
  -5   6  15       55.19       25.29     49.63 o 
  -4   6  15        0.13        0.32     44.81 o 
  -3   6  15      189.78      209.34     62.92 o 
  -2   6  15       54.13       75.77     53.40 o 
  -1   6  15       91.78       40.30     58.91 o 
   0   6  15      598.47      609.03    114.82 o 
   1   6  15       70.65        1.55     57.56 o 
   2   6  15       87.17       -5.39     43.99 o 
   3   6  15       63.02      -12.58     46.09 o 
   4   6  15       49.69       19.58     48.63 o 
   5   6  15        1.68      -19.66     50.78 o 
   6   6  15      103.27      164.16     83.58 o 
   7   6  15       19.31       -6.88     55.33 o 
   8   6  15        1.74       12.57     57.69 o 
 -22   7  15       73.34       79.12     83.93 o 
 -21   7  15      112.83       88.55     80.73 o 
 -20   7  15      204.38      231.02     79.12 o 
 -19   7  15      101.77       40.83     90.45 o 
 -18   7  15       35.29        6.10     54.20 o 
 -17   7  15      189.45      154.00     63.52 o 
 -16   7  15      292.17      312.50     73.74 o 
 -15   7  15      573.88      619.75    152.13 o 
 -14   7  15      355.40      404.27     76.28 o 
 -13   7  15       48.29       44.24     53.12 o 
 -12   7  15       37.70      128.56     59.18 o 
 -11   7  15        1.49      -26.27     46.21 o 
 -10   7  15      280.87      350.02     74.43 o 
  -9   7  15      113.79      125.59     58.58 o 
  -8   7  15      145.60       70.14     56.40 o 
  -7   7  15      216.55      137.82     60.17 o 
  -6   7  15       22.38       30.67     49.91 o 
  -5   7  15      154.98      171.00     64.36 o 
  -4   7  15      228.72      127.73     63.04 o 
  -3   7  15      687.61      951.05    163.95 o 
  -2   7  15        2.62      -37.57     50.92 o 
  -1   7  15       12.59       33.33     54.99 o 
   0   7  15       65.14      198.76     66.86 o 
   1   7  15      230.33      101.16     63.13 o 
   2   7  15      425.64      391.36     85.91 o 
   3   7  15      233.43      120.18     72.53 o 
   4   7  15      112.72       57.77     53.37 o 
   5   7  15       87.01       41.39     56.73 o 
   6   7  15        6.99      -30.51     53.42 o 
   7   7  15        0.93      -72.87     53.00 o 
 -20   8  15       26.74        2.26     79.97 o 
 -19   8  15      254.20      305.00     81.59 o 
 -18   8  15       88.89       17.47     71.21 o 
 -17   8  15       32.70        6.11     59.80 o 
 -16   8  15       15.38       37.96     58.27 o 
 -15   8  15      485.88      776.90    103.66 o 
 -14   8  15      148.15      126.94     67.21 o 
 -13   8  15      947.02      989.58    138.06 o 
 -12   8  15      326.69      398.36     83.66 o 
 -11   8  15      142.81      203.46     66.65 o 
 -10   8  15       16.85        4.82     52.06 o 
  -9   8  15      168.47      146.22     61.84 o 
  -8   8  15       56.75       23.44     57.85 o 
  -7   8  15      584.20      722.29    158.25 o 
  -6   8  15      110.13      120.06     66.04 o 
  -5   8  15        6.55      111.01     61.46 o 
  -4   8  15       74.82       12.77     54.54 o 
  -3   8  15      288.99      367.57     80.18 o 
  -2   8  15      265.69      184.71     69.87 o 
  -1   8  15      126.21       82.26     63.30 o 
   0   8  15       72.09      -32.81     53.98 o 
   1   8  15       10.47      -41.30     53.78 o 
   2   8  15        5.39      -27.22     56.64 o 
   3   8  15        5.91      -35.61     57.74 o 
   4   8  15        6.55      102.56     71.54 o 
   5   8  15      219.41       85.78     74.64 o 
 -18   9  15      177.14      225.48     99.57 o 
 -17   9  15        0.75      -98.75     67.15 o 
 -16   9  15      147.01      121.35     68.80 o 
 -15   9  15      102.99      200.94     74.87 o 
 -14   9  15      124.91      112.32     65.88 o 
 -13   9  15        8.98       -2.65     71.19 o 
 -12   9  15       28.59       64.75     61.29 o 
 -11   9  15      300.11      244.16     73.81 o 
 -10   9  15      108.58      217.91     71.85 o 
  -9   9  15       49.06       76.47     64.02 o 
  -8   9  15        1.25       -4.04     54.26 o 
  -7   9  15       16.29       -4.04     55.70 o
[truncated: 47,402 more chars]
